# Supplementary material for: 2-[4-Chloro-3-(4-ethoxy­benz­yl)phen­yl]-1,3-dithiane
Source: Acta Crystallogr Sect E Struct Rep Online. 2010 May 19;66(Pt 6):o1386. doi: 10.1107/S1600536810017393 (PMC2979625; doi:10.1107/S1600536810017393)
Supplement: Supplementary file 1 [file e-66-o1386-sup1.cif]

##############################################################################
###                                                                        ###
###        Electronic paper (Acta Crystallographica Section E)             ###
###                                                                        ###
##############################################################################
#                                                                            #
# This CIF contains the data in a paper accepted for publication in Acta     #
# Crystallographica Section E. It conforms to the requirements of Notes      #
# for Authors for Section E, and has been peer reviewed under the auspices   #
# of the IUCr Commission on Journals.                                        #
#                                                                            #
# Full details of the Crystallographic Information File format               #
# are given in the paper "The Crystallographic Information File (CIF):       #
# a New Standard Archive File for Crystallography" by S. R. Hall, F. H.      #
# Allen and I. D. Brown [Acta Cryst. (1991), A47, 655-685].                  #
#                                                                            #
# The current version of the core CIF dictionary is obtainable from          #
# ftp://ftp.iucr.org/pub/cif_core.dic. The current version number is 2.4.    #
#                                                                            #
# Software is freely available for graphical display of the structure(s) in  #
# this CIF.  For information consult the CIF home page http://www.iucr.org/  #
# cif/home.html                                                              #
#                                                                            #
# This file may be used for bona fide research purposes within the           #
# scientific community so long as proper attribution is given to the journal # 
# article from which it was obtained.                                        #
#                                                                            #
##############################################################################
                                             
data_I
_audit_creation_method     SHELXL97
_chemical_name_systematic
;
2-[4-Chloro-3-(4-ethoxybenzyl)phenyl]-1,3-dithiane
;
_chemical_name_common     ?
_chemical_formula_moiety     'C19 H21 Cl O S2'
_chemical_formula_sum     'C19 H21 Cl O S2'
_chemical_formula_iupac     'C19 H21 Cl O S2'
_chemical_formula_weight     364.93
_chemical_melting_point     ?
_symmetry_cell_setting     monoclinic
_symmetry_space_group_name_H-M     'P 21/c'
_symmetry_space_group_name_Hall     '-P 2ybc'
loop_
    _symmetry_equiv_pos_as_xyz
    'x, y, z'
    '-x, y+1/2, -z+1/2'
    '-x, -y, -z'
    'x, -y-1/2, z-1/2'
_cell_length_a     15.8214(3)
_cell_length_b     12.2444(2)
_cell_length_c     9.4191(2)
_cell_angle_alpha     90.00
_cell_angle_beta     100.7150(10)
_cell_angle_gamma     90.00
_cell_volume     1792.89(6)
_cell_formula_units_Z     4
_cell_measurement_reflns_used     9696
_cell_measurement_theta_min     2.84
_cell_measurement_theta_max     68.73
_cell_measurement_temperature     100(2)
_exptl_crystal_description     block
_exptl_crystal_colour     colourless
_exptl_crystal_size_max     0.19
_exptl_crystal_size_mid     0.13
_exptl_crystal_size_min     0.03
_exptl_crystal_density_diffrn     1.352
_exptl_crystal_density_meas     ?
_exptl_crystal_density_method     'not measured'
_exptl_crystal_F_000     768
_exptl_absorpt_coefficient_mu     4.062
_exptl_absorpt_correction_type     multi-scan
_exptl_absorpt_process_details     '(SADABS; Sheldrick, 2002)'
_exptl_absorpt_correction_T_min     0.5125
_exptl_absorpt_correction_T_max     0.8878
_exptl_special_details
;
(2-Chloro-5-methyl-phenyl)-(4-ethoxy-phenyl)-methanone (<b>2</b>):
To a solution of 2-chloro-5-methyl-benzoic acid (1.0 g, 5.86 mmol) in
dichloromethane (12 ml) was added at room temperature (\~23\%C) oxalyl
chloride (0.54 ml, 6.2 mmol) followed by the dropwise addition of
<i>N</i>,<i>N</i>-dimethylformamide (0.1 ml). The resulting solution was
allowed to stir overnight at room temperature before being concentrated under
reduced pressure to produce crude 2-chloro-5-methylbenzoyl chloride which was
used in the next step without further purification. The crude
2-chloro-5-methylbenzoyl chloride (1.15 g, 5.86 mmol) and ethoxybenzene (0.75
g, 6.14 mmol) were dissolved in 10 ml of dichloromethane and the resulting
solution was cooled to 0\%C. Aluminum trichloride (0.85 g, 6.38 mmol) was
added and the reaction mixture was allowed to stir at 0\%C for 4 hours before
being allowed to warm to room temperature overnight (\~16 hours). The reaction
was quenched by pouring the solution over ice. The mixture was diluted with
water and extracted three times with dichloromethane. The combined organic
layers were successively washed with aqueous 1 N hydrochloric acid solution,
aqueous 1 N sodium hydroxide solution, brine, dried over sodium sulfate,
filtered and concentrated under reduced pressure. The crude material was
chromatographed using an ISCO automated chromatography unit (40 g silica gel
column) and eluting with a gradient of 0-40% ethyl acetate in heptane yielding
650 mg (30% yield) of an oil that solidified upon standing. MS (LCMS) 274.9
(M+H^+^; positive mode). HRMS calculated for C~16~H~16~ClO~2~ (M+H^+^)
275.0833 found 275.0832. ^1^H NMR (400 MHz, CHLOROFORM-d) \d ppm 1.43 (t,
J=7.0 Hz, 3 H), 2.34 (s, 3 H), 4.09 (q, J=7.0 Hz, 2 H), 6.90 (d, J=8.8 Hz, 2
H), 7.14 (s, 1 H), 7.17 - 7.22 (m, 1 H), 7.30 (d, J=8.2 Hz, 1 H), 7.76 (d,
J=8.8 Hz, 2 H); ^13^C NMR (100 MHz, CHLOROFORM-d) \d ppm 194.3, 163.7, 139.0,
136.9, 132,7 (2 C), 132.5, 131.7, 129.8, 129.5, 128.4, 114.4 (2 C), 64.0,
21.0, 14.8.
(5-Bromomethyl-2-chloro-phenyl)-(4-ethoxy-phenyl)-methanone (<b>3</b>):
To a solution of (2-chloro-5-methyl-phenyl)-(4-ethoxy-phenyl)-methanone
(<b>2</b>; 650 mg, 2.37 mmol) and <i>N</i>-bromosuccinimide (465 mg, 2.61
mmol) in carbon tetrachloride (8 ml) was added 2,2'-azobisisobutyronitrile
(AIBN, 8 mg, 0.047 mmol) and the reaction mixture was heated to reflux for 26
hours under nitrogen. The reaction was cooled to room temperature, quenched
with water (50 ml) and the mixture diluted with dichloromethane (25 ml). The
layers were separated and the aqueous layer was extracted two additional times
with dichloromethane (25 ml). The combined organic layers were washed with
brine, dried over magnesium sulfate, filtered through a pad of celite, and
concentrated under reduced pressure. The crude material was chromatographed
with an ISCO automated chromatography unit (40 g silica gel column) eluting
with a gradient of 0-20% ethyl acetate in heptane to produce 434 mg (52%
yield) of the desired product as a white solid. HRMS calculated for
C~16~H~15~BrClO~2~ (M+H^+^) 352.9938 found 352.9939. ^1^H NMR (400 MHz,
CHLOROFORM-d) \d ppm 1.43 (t, J=7.0 Hz, 3 H), 4.10 (q, J=6.9 Hz, 2 H), 4.45
(s, 2 H), 6.91 (d, J=8.8 Hz, 2 H), 7.36 (s, 1 H), 7.37 - 7.40 (m, 2 H), 7.76
(d, J=9.0 Hz, 2 H). ^13^C NMR (100 MHz, CHLOROFORM-d) \d ppm 193.3, 163.3,
139.6, 136.9 132.7 (2 C), 131.5, 131.3, 130.6, 129.5, 129.1, 114.6 (2 C),
64.1, 31.8, 14.8.
4-Bromomethyl-1-chloro-2-(4-ethoxy-benzyl)-benzene (<b>4</b>):
To a solution of (5-bromomethyl-2-chloro-phenyl)-(4-ethoxy-phenyl)-methanone
(<b>3</b>; 400 mg, 1.13 mmol) dissolved in dichloromethane (2 ml) and
acetonitrile (4 ml) cooled to 0\%C was added triethylsilane (0.7 mL, 4 mmol).
Boron trifluoride diethyl ether complex (0.34 ml, 2.71 mmol) was added
dropwise to the stirring solution and the reaction mixture was allowed to warm
to room temperature overnight. The reaction was quenched by addition of
aqueous 1 N sodium hydroxide (30 ml) and the resulting biphasic mixture was
extracted three times with ethyl acetate (30 ml). The combined organic layers
were successively washed with aqueous 1 N sodium hydroxide solution (50 ml),
brine (50 ml), dried over sodium sulfate, filtered and concentrated under
reduced pressure. The crude material was chromatographed using an ISCO
automated chromatography unit (12 g silica gel column) eluting with a gradient
of 0-50% ethyl acetate in heptane to produce 310 mg (81% yield) of the desired
product as a clear oil. HRMS calculated for C~16~H~17~BrClO (M+H^+^) 339.0145
found 339.0137. ^1^H NMR (400 MHz, CHLOROFORM-d) \d ppm 1.39 (t, J=7.0 Hz, 3
H), 4.00 (q, J=8.4 Hz, 2 H), 4.01 (s, 2 H), 4.38 (s, 2 H), 6.82 (d, J=8.6 Hz,
2 H), 7.08 (d, J=8.6 Hz, 2 H), 7.12 (d, J=2.0 Hz, 1 H), 7.17 (dd, J=8.1, 2.0
Hz, 1 H), 7.32 (d, J=8.2 Hz, 1 H). ^13^C NMR (100 MHz, CHLOROFORM-d) \d ppm
157.7, 139.8, 136.7, 134.4, 131.5, 131.1, 130.2, 130.1 (2 C), 128.4, 114.7 (2
C), 63.6, 38.4, 32.8, 15.1.
[4-Chloro-3-(4-ethoxy-benzyl)-phenyl]-methanol (<b>5</b>):
A solution of 4-bromomethyl-1-chloro-2-(4-ethoxy-benzyl)-benzene (<b>4</b>; 300
mg, 0.883 mmol) and sodium acetate (217 mg, 2.65 mmol) in
<i>N</i>,<i>N</i>-dimethylformamide (2 ml) was heated at 100\%C for 18 hours.
After cooling to room temperature, the reaction was quenched with water (30
ml) and the resulting mixture was extracted with ethyl acetate (30 ml). The
aqueous layer was extracted with ethyl acetate (30 ml) two additional times.
The combined organic layers were washed with brine, dried over sodium sulfate,
filtered and concentrated under reduced pressure. The crude material was
chromatographed using an ISCO automated chromatography unit (12 g silica gel
column) eluting with a gradient of 0-50% ethyl acetate in heptane yielding 237
mg (84% yield) of acetic acid 4-chloro-3-(4-ethoxy-benzyl)-benzyl ester as a
clear oil. HRMS calculated for C~18~H~19~ClNaO~3~ (M+Na^+^) 341.0914 found
341.0925. ^1^H NMR (400 MHz, CHLOROFORM-d) \d ppm 1.39 (t, J=6.9 Hz, 3 H),
2.06 (s, 3 H), 3.99 (q, 2 H), 4.02 (s, 2 H), 4.99 (s, 2 H), 6.81 (d, J=8.6 Hz,
2 H), 7.08 (d, J=8.8 Hz, 2 H), 7.10 (br. s., 1 H), 7.13 (dd, J=8.2, 2.0 Hz, 1
H), 7.34 (d, J=8.0 Hz, 1 H). ^13^C NMR (100 MHz, CHLOROFORM-d) \d ppm 170.9,
157.7, 139.6, 134.9, 134.2, 131.3, 130.9 (2 C), 130.1, 129.8, 127.5, 114.7 (2
C), 67.7, 63.6, 38.5, 21.2, 15.1.
To a solution of acetic acid 4-chloro-3-(4-ethoxy-benzyl)-benzyl ester (221 mg,
0.693 mmol) dissolved in methanol (8 ml) was added 25% sodium methoxide in
methanol (1 ml) until pH = 12 was reached and the reaction mixture was allowed
to stir at room temperature under nitrogen for 18 hours. The mixture was
neutralized with the addition of Dowex Monosphere 650 C (H) cation exchange
resin (the resin was washed with methanol 3 times before using) until the pH
of the solution was \~7. The reaction mixture was filtered and the filtrate
was concentrated under reduced pressure. The crude material was
chromatographed using an ISCO automated chromatography unit (12 g silica gel
column) eluting with a gradient of 0-60% ethyl acetate in heptane to produce
167 mg (87% yield) of the desired product as a clear gum. HRMS calculated for
C~16~H~17~ClNaO~2~ (M+Na^+^) 299.0809 found 299.0813. ^1^H NMR (400 MHz,
CHLOROFORM-d) \d ppm 1.38 (t, J=7.0 Hz, 3 H), 1.63 (t, J=6.0 Hz, 1 H), 3.94 -
4.05 (m, 2 H), 4.02 (s, 2 H), 4.59 (d, J=5.9 Hz, 2 H), 6.81 (d, J=8.6 Hz, 2
H), 7.08 (d, J=8.6 Hz, 2 H), 7.12 (s, 1 H), 7.13 - 7.17 (m, 1 H), 7.34 (d,
J=8.0 Hz, 1 H). ^13^C NMR (100 MHz, CHLOROFORM-d) \d ppm 157.7, 139.8, 139.5,
133.5, 131.5, 130.1 (2 C), 129.8, 129.6, 126.3, 114.7 (2 C), 64.8, 63.6, 38.5,
15.1.
4-Chloro-3-(4-ethoxy-benzyl)-benzaldehyde (<b>6</b>):
A solution of [4-chloro-3-(4-ethoxy-benzyl)-phenyl]-methanol (<b>5</b>; 150 mg,
0.542 mmol), <i>N</i>,<i>N</i>-diisopropylethylamine (0.54 ml, 3.1 mmol) and
dimethylsulfoxide (0.52 ml, 7.32 mmol) in dichloromethane (3 ml) was cooled to
0\%C using an ice bath. Sulfur trioxide pyridine complex (150 mg, 0.94 mmol)
was added portionwise and the reaction mixture was allowed to stir at 0\%C for
1 hour before being warmed to room temperature and stirred at this temperature
for 2 hours. The reaction was quenched with water (50 ml), the resulting
mixture was diluted with dichloromethane (25 ml) and the layers were
separated. The aqueous phase was extracted with dichloromethane (25 ml) two
additional times and the combined organic layers were successively washed with
water (25 ml), brine (25 ml), dried over magnesium sulfate, filtered through a
plug of celite, and concentrated under reduced pressure. The crude material
was chromatographed using an ISCO automated chromatography unit (12 g silica
gel column) eluting with a gradient of 0-40% ethyl acetate in heptane yielding
127 mg (85%) of the desired product as a clear oil which solidified upon
standing. HRMS calculated for C~16~H~16~ClO~2~ (M+H^+^) 275.0833 found
275.0831. ^1^H NMR (400 MHz, CHLOROFORM-d) \d ppm 1.39 (t, J=7.0 Hz, 3 H),
4.00 (q, J=7.0 Hz, 2 H), 4.08 (s, 2 H), 6.83 (d, J=8.6 Hz, 2 H), 7.09 (d,
J=8.4 Hz, 2 H), 7.52 (d, J=8.2 Hz, 1 H), 7.62 (d, J=1.8 Hz, 1 H), 7.64 - 7.69
(m, 1 H), 9.89 (s, 1 H); ^13^C NMR (100 MHz, CHLOROFORM-d) \d ppm 191.4,
157.9, 141.0, 140.7, 135.2, 132.1, 130.6, 130.4, 130.1 (2 C), 128.5, 114.9 (2
C), 63.6, 38.5, 15.1.
Alternative synthesis of <b>6</b>:
To a solution of 4-bromomethyl-1-chloro-2-(4-ethoxy-benzyl)-benzene (<b>4</b>;
26.6 mg, 0.078 mmol) in dimethylsulfoxide (0.3 ml) was added
2,4,6-trimethyl-pyridine (0.03 ml, 0.2 mmol) and the reaction was heated to
125\%C for 30 minutes. The reaction mixture was cooled to room temperature,
water (25 ml) was added and the resulting mixture was extracted three times
with ethyl acetate (20 ml). The combined organic layers were successively
washed with water, brine, dried over sodium sulfate, filtered and concentrated
under reduced pressure. The crude material was chromatographed using an ISCO
automated chromatography unit (4.0 g silica gel column) and eluting with a
gradient of 0-50% ethyl acetate in heptane yielding 11 mg (51% yield) of an
oil that solidified upon standing.
Alternatively <b>6</b> could be prepared in an analogous way by using the
appropriate starting material: To a solution of 1-bromomethyl-4-methoxybenzene
(153 mg, 0.766 mmol) in 1,2-dimethoxyethane (3 ml) was added (185 mg, 0.996
mmol), 2-chloro-5-formyl-phenyl-boronic acid a solution of 2M aqueous sodium
carbonate (1.5 ml) followed by the addition
[1,1'-bis(diphenyl-phosphino)ferrocene]dichloro-palladium, dichloromethane (65
mg, 0.1 mmol). The reaction mixture was purged with nitrogen before being
sealed and heated to 80\%C in the microwave for 30 minutes. The organic layer
was separated and concentrated under reduced pressure. The crude material was
chromatographed using an ISCO automated chromatography unit (12.0 g silica gel
column) and eluting with a gradient of 0-70% ethyl acetate in heptane yielding
17.4 mg (9% yield) of 4-chloro-3-(4-methoxy-benzyl)-benzaldehyde as an oil.
2-(4-Chloro-3-(4-ethoxy-benzyl)phenyl)-1,3-dithiane (<b>1</b>):
To a solution of 4-chloro-3-(4-ethoxy-benzyl)benzaldehyde (8.4 g, 31 mmol) in
dichloromethane (113 ml) was added 1,3-propanedithiol (3.38 ml, 33.6 mmol) and
the solution was stirred at room temperature for 1 hour before cooling down to
0\%C. To the solution was added boron trifluoride diethyl etherate (5 ml, 39.7
mmol) and the reaction was warmed up to room temperature over 12 hours. The
mixture was diluted with dichloromethane and the reaction was quenched by
dropwise addition of saturated aqueous solution of sodium bicarbonate. The
organic phase was successively washed with a solution of sodium hydroxide
(1M), brine, dried over magnesium sulfate, filtered and concentrated. The
crude product was purified by chromatography over silica gel (0% to 30% EtOAc
in heptane) to give <b>1</b> as a white solid (8.25 g, 74% yield). MS (LCMS)
365.1 (M+H^+^; positive mode). HRMS calculated for C~19~H~22~ClOS~2~ (M+H^+^)
365.0795 found 365.0796. ^1^H NMR (500 MHz, CHLOROFORM-d) \d ppm 1.42 (t,
J=7.0 Hz, 3 H), 1.87 - 1.99 (m, 1 H), 2.13 - 2.21 (m, 1 H), 2.86 - 2.94 (m, 2
H), 2.99 - 3.09 (m, 2 H), 3.98 - 4.07 (m, 4 H), 5.08 (s, 1H), 6.80 - 6.88 (m,
2 H), 7.07 - 7.14 (m, 2 H), 7.23 - 7.38 (m, 3 H). ^13^C NMR (100 MHz,
CHLOROFORM-d) \d ppm 15.1, 25.2, 32.2 (2 C), 38.6, 50.9, 63.6, 114.7 (2 C),
127.1, 130.1, 130.2 (2 C), 130.5, 131.2, 134.3, 138.1, 139.7, 157.7.
;
_diffrn_ambient_temperature     100(2)
_diffrn_radiation_type     CuK\a
_diffrn_radiation_wavelength     1.54178
_diffrn_radiation_source     'rotating anode'
_diffrn_radiation_monochromator     'Montel Multilayer optics'
_diffrn_measurement_device_type     'Bruker APEXII CCD'
_diffrn_measurement_method     '\f and \w scans'
_diffrn_detector_area_resol_mean     ?
_diffrn_reflns_number     13885
_diffrn_reflns_av_R_equivalents     0.0249
_diffrn_reflns_av_sigmaI/netI     0.0183
_diffrn_reflns_theta_min     2.84
_diffrn_reflns_theta_max     69.31
_diffrn_reflns_theta_full     69.31
_diffrn_measured_fraction_theta_max     0.971
_diffrn_measured_fraction_theta_full     0.970
_diffrn_reflns_limit_h_min     -19
_diffrn_reflns_limit_h_max     19
_diffrn_reflns_limit_k_min     -13
_diffrn_reflns_limit_k_max     14
_diffrn_reflns_limit_l_min     -7
_diffrn_reflns_limit_l_max     11
_diffrn_standards_number     ?
_diffrn_standards_interval_count     ?
_diffrn_standards_interval_time     ?
_diffrn_standards_decay_%     ?
_refine_special_details
;
Refinement of <i>F</i>^2^ against ALL reflections. The weighted <i>R</i>-factor
wR and
goodness of fit <i>S</i> are based on <i>F</i>^2^, conventional
<i>R</i>-factors <i>R</i> are based
on <i>F</i>, with <i>F</i> set to zero for negative <i>F</i>^2^. The threshold
expression of
<i>F</i>^2^ > \s(<i>F</i>^2^) is used only for calculating <i>R</i>-factors(gt)
etc. and is
not relevant to the choice of reflections for refinement. <i>R</i>-factors
based
on <i>F</i>^2^ are statistically about twice as large as those based on
<i>F</i>, and <i>R</i>-
factors based on ALL data will be even larger.
;
_reflns_number_total     3257
_reflns_number_gt     3040
_reflns_threshold_expression     I>2sigma(I)
_refine_ls_structure_factor_coef     Fsqd
_refine_ls_matrix_type     full
_refine_ls_R_factor_all     0.0369
_refine_ls_R_factor_gt     0.0349
_refine_ls_wR_factor_gt     0.0931
_refine_ls_wR_factor_ref     0.0951
_refine_ls_goodness_of_fit_ref     1.056
_refine_ls_restrained_S_all     1.056
_refine_ls_number_reflns     3257
_refine_ls_number_parameters     209
_refine_ls_number_restraints     0
_refine_ls_number_constraints     0
_refine_ls_hydrogen_treatment     constr
_refine_ls_weighting_scheme     calc
_refine_ls_weighting_details
         'calc w=1/[\s^2^(Fo^2^)+(0.0597P)^2^+0.7110P] where P=(Fo^2^+2Fc^2^)/3'
_atom_sites_solution_hydrogens     geom
_atom_sites_solution_primary     direct
_atom_sites_solution_secondary     difmap
_refine_ls_shift/su_max     0.001
_refine_ls_shift/su_mean     0.000
_refine_diff_density_max     0.411
_refine_diff_density_min     -0.223
_refine_ls_extinction_method     none
_refine_ls_extinction_coef     ?
_refine_ls_abs_structure_Flack     ?
_refine_ls_abs_structure_Rogers     ?
loop_
    _atom_type_symbol
    _atom_type_description
    _atom_type_scat_dispersion_real
    _atom_type_scat_dispersion_imag
    _atom_type_scat_source
    'C' 'C' 0.0181 0.0091
                         'International Tables Vol C Tables 4.2.6.8 and 6.1.1.4'
    'H' 'H' 0.0000 0.0000
                         'International Tables Vol C Tables 4.2.6.8 and 6.1.1.4'
    'O' 'O' 0.0492 0.0322
                         'International Tables Vol C Tables 4.2.6.8 and 6.1.1.4'
    'S' 'S' 0.3331 0.5567
                         'International Tables Vol C Tables 4.2.6.8 and 6.1.1.4'
    'Cl' 'Cl' 0.3639 0.7018
                         'International Tables Vol C Tables 4.2.6.8 and 6.1.1.4'
_computing_data_collection     'APEX2 (Bruker, 2006)'
_computing_cell_refinement     'SAINT-Plus (Bruker, 2006)'
_computing_data_reduction     'SAINT-Plus (Bruker, 2006)'
_computing_structure_solution     'SHELXS97 (Sheldrick, 2008)'
_computing_structure_refinement     'SHELXL97 (Sheldrick, 2008)'
_computing_molecular_graphics
;
SHELXTL (Sheldrick, 2008) and Mercury (Macrae <i>et al.</i>,
2006)
;
_computing_publication_material     'SHELXTL (Sheldrick, 2008)'
loop_
    _atom_site_type_symbol
    _atom_site_label
    _atom_site_fract_x
    _atom_site_fract_y
    _atom_site_fract_z
    _atom_site_U_iso_or_equiv
    _atom_site_adp_type
    _atom_site_calc_flag
    _atom_site_refinement_flags
    _atom_site_occupancy
    _atom_site_disorder_assembly
    _atom_site_disorder_group
    S S1 -0.06149(3) 0.34104(3) 0.16942(5) 0.03161(14) Uani d . 1 . .
    S S2 0.02647(3) 0.12144(3) 0.18334(5) 0.02839(13) Uani d . 1 . .
    Cl Cl1 0.36610(3) 0.48468(4) 0.26092(5) 0.03858(15) Uani d . 1 . .
    O O1 0.34010(7) 0.61472(10) 0.88988(13) 0.0309(3) Uani d . 1 . .
    C C10 0.24904(10) 0.33442(13) 0.31254(17) 0.0245(3) Uani d . 1 . .
    C C17 -0.08039(10) 0.07566(13) 0.10028(18) 0.0273(3) Uani d . 1 . .
    H H17A -0.0852 0.0772 -0.0039 0.033 Uiso calc R 1 . .
    H H17B -0.0875 0.0005 0.1284 0.033 Uiso calc R 1 . .
    C C4 0.25848(10) 0.49708(14) 0.72116(18) 0.0271(4) Uani d . 1 . .
    H H4 0.2093 0.5232 0.7506 0.033 Uiso calc R 1 . .
    C C18 -0.15249(11) 0.14349(14) 0.14036(19) 0.0303(4) Uani d . 1 . .
    H H18A -0.1464 0.1448 0.2447 0.036 Uiso calc R 1 . .
    H H18B -0.2070 0.1090 0.1013 0.036 Uiso calc R 1 . .
    C C12 0.20648(11) 0.45554(14) 0.10697(18) 0.0286(4) Uani d . 1 . .
    H H12 0.2196 0.5135 0.0510 0.034 Uiso calc R 1 . .
    C C3 0.33940(10) 0.53507(13) 0.78734(17) 0.0255(3) Uani d . 1 . .
    C C7 0.40363(10) 0.41546(14) 0.63581(19) 0.0297(4) Uani d . 1 . .
    H H7 0.4529 0.3877 0.6083 0.036 Uiso calc R 1 . .
    C C16 0.02258(10) 0.25970(12) 0.11252(17) 0.0233(3) Uani d . 1 . .
    H H16 0.0101 0.2553 0.0068 0.028 Uiso calc R 1 . .
    C C11 0.26600(10) 0.41954(14) 0.22447(18) 0.0267(3) Uani d . 1 . .
    C C14 0.10798(10) 0.31682(13) 0.15714(17) 0.0228(3) Uani d . 1 . .
    C C15 0.16857(10) 0.28457(13) 0.27638(17) 0.0236(3) Uani d . 1 . .
    H H15 0.1550 0.2279 0.3339 0.028 Uiso calc R 1 . .
    C C2 0.42134(11) 0.65916(14) 0.95732(18) 0.0307(4) Uani d . 1 . .
    H H2A 0.4520 0.6867 0.8847 0.037 Uiso calc R 1 . .
    H H2B 0.4563 0.6032 1.0128 0.037 Uiso calc R 1 . .
    C C5 0.25158(10) 0.42072(13) 0.61192(17) 0.0256(3) Uani d . 1 . .
    H H5 0.1973 0.3967 0.5677 0.031 Uiso calc R 1 . .
    C C6 0.32365(10) 0.37868(13) 0.56612(18) 0.0248(3) Uani d . 1 . .
    C C9 0.31334(10) 0.29688(13) 0.44322(19) 0.0279(4) Uani d . 1 . .
    H H9A 0.3687 0.2854 0.4154 0.034 Uiso calc R 1 . .
    H H9B 0.2946 0.2276 0.4764 0.034 Uiso calc R 1 . .
    C C13 0.12736(11) 0.40436(13) 0.07374(17) 0.0261(3) Uani d . 1 . .
    H H13 0.0869 0.4284 -0.0045 0.031 Uiso calc R 1 . .
    C C19 -0.15389(11) 0.26023(14) 0.0851(2) 0.0354(4) Uani d . 1 . .
    H H19A -0.2059 0.2956 0.1020 0.043 Uiso calc R 1 . .
    H H19B -0.1559 0.2587 -0.0185 0.043 Uiso calc R 1 . .
    C C8 0.41212(10) 0.49263(14) 0.74548(18) 0.0286(4) Uani d . 1 . .
    H H8 0.4665 0.5158 0.7907 0.034 Uiso calc R 1 . .
    C C1 0.40403(13) 0.75029(16) 1.0549(2) 0.0393(4) Uani d . 1 . .
    H H1A 0.3717 0.8067 0.9983 0.059 Uiso calc R 1 . .
    H H1B 0.4576 0.7797 1.1048 0.059 Uiso calc R 1 . .
    H H1C 0.3717 0.7227 1.1239 0.059 Uiso calc R 1 . .
loop_
    _atom_site_aniso_label
    _atom_site_aniso_U_11
    _atom_site_aniso_U_22
    _atom_site_aniso_U_33
    _atom_site_aniso_U_12
    _atom_site_aniso_U_13
    _atom_site_aniso_U_23
    S1 0.0281(2) 0.0190(2) 0.0491(3) 0.00118(15) 0.01076(19) -0.00376(17)
    S2 0.0267(2) 0.0175(2) 0.0379(2) -0.00016(14) -0.00212(17) 0.00027(15)
    Cl1 0.0302(2) 0.0440(3) 0.0424(3) -0.01370(18) 0.00921(19) 0.00073(19)
    O1 0.0252(6) 0.0339(7) 0.0321(6) 0.0000(5) 0.0014(5) -0.0065(5)
    C10 0.0250(8) 0.0209(8) 0.0282(8) 0.0021(6) 0.0064(6) -0.0043(6)
    C17 0.0271(8) 0.0212(8) 0.0319(8) -0.0036(6) 0.0014(7) -0.0030(7)
    C4 0.0200(8) 0.0317(9) 0.0297(8) 0.0017(6) 0.0049(6) 0.0024(7)
    C18 0.0287(8) 0.0277(8) 0.0353(9) -0.0054(7) 0.0082(7) -0.0024(7)
    C12 0.0379(9) 0.0231(8) 0.0266(8) -0.0037(7) 0.0107(7) 0.0002(7)
    C3 0.0270(8) 0.0241(8) 0.0244(7) 0.0006(6) 0.0023(6) 0.0028(6)
    C7 0.0209(8) 0.0313(9) 0.0362(9) 0.0046(7) 0.0034(7) -0.0004(7)
    C16 0.0263(8) 0.0206(7) 0.0231(7) 0.0018(6) 0.0045(6) 0.0001(6)
    C11 0.0248(8) 0.0254(8) 0.0314(8) -0.0045(6) 0.0094(6) -0.0057(7)
    C14 0.0259(8) 0.0190(7) 0.0242(7) 0.0016(6) 0.0067(6) -0.0039(6)
    C15 0.0284(8) 0.0175(7) 0.0256(8) 0.0008(6) 0.0073(6) -0.0011(6)
    C2 0.0287(8) 0.0326(9) 0.0287(8) -0.0036(7) 0.0000(7) -0.0005(7)
    C5 0.0206(7) 0.0275(8) 0.0274(8) -0.0032(6) 0.0013(6) 0.0044(7)
    C6 0.0240(8) 0.0211(8) 0.0283(8) 0.0011(6) 0.0020(6) 0.0045(6)
    C9 0.0246(8) 0.0227(8) 0.0356(9) 0.0017(6) 0.0031(7) -0.0005(7)
    C13 0.0326(8) 0.0229(8) 0.0225(7) 0.0011(7) 0.0045(6) 0.0000(6)
    C19 0.0244(8) 0.0271(9) 0.0548(11) 0.0011(7) 0.0072(8) -0.0013(8)
    C8 0.0198(8) 0.0305(9) 0.0336(9) -0.0005(6) -0.0002(7) -0.0002(7)
    C1 0.0415(10) 0.0375(10) 0.0376(10) -0.0058(8) 0.0037(8) -0.0065(8)
_geom_special_details
;
All esds (except the esd in the dihedral angle between two l.s. planes)
are estimated using the full covariance matrix. The cell esds are taken
into account individually in the estimation of esds in distances, angles
and torsion angles; correlations between esds in cell parameters are only
used when they are defined by crystal symmetry. An approximate (isotropic)
treatment of cell esds is used for estimating esds involving l.s. planes.
;
loop_
    _geom_bond_atom_site_label_1
    _geom_bond_atom_site_label_2
    _geom_bond_site_symmetry_2
    _geom_bond_distance
    _geom_bond_publ_flag
    S1 C16 . 1.8202(16) ?
    S1 C19 . 1.8209(18) ?
    S2 C17 . 1.8146(16) ?
    S2 C16 . 1.8165(16) ?
    Cl1 C11 . 1.7494(16) ?
    O1 C3 . 1.371(2) ?
    O1 C2 . 1.431(2) ?
    C10 C11 . 1.389(2) ?
    C10 C15 . 1.396(2) ?
    C10 C9 . 1.515(2) ?
    C17 C18 . 1.515(2) ?
    C17 H17A . 0.9700 ?
    C17 H17B . 0.9700 ?
    C4 C5 . 1.379(2) ?
    C4 C3 . 1.395(2) ?
    C4 H4 . 0.9300 ?
    C18 C19 . 1.520(2) ?
    C18 H18A . 0.9700 ?
    C18 H18B . 0.9700 ?
    C12 C13 . 1.383(2) ?
    C12 C11 . 1.385(2) ?
    C12 H12 . 0.9300 ?
    C3 C8 . 1.385(2) ?
    C7 C6 . 1.388(2) ?
    C7 C8 . 1.388(2) ?
    C7 H7 . 0.9300 ?
    C16 C14 . 1.510(2) ?
    C16 H16 . 0.9800 ?
    C14 C15 . 1.391(2) ?
    C14 C13 . 1.396(2) ?
    C15 H15 . 0.9300 ?
    C2 C1 . 1.503(3) ?
    C2 H2A . 0.9700 ?
    C2 H2B . 0.9700 ?
    C5 C6 . 1.391(2) ?
    C5 H5 . 0.9300 ?
    C6 C9 . 1.516(2) ?
    C9 H9A . 0.9700 ?
    C9 H9B . 0.9700 ?
    C13 H13 . 0.9300 ?
    C19 H19A . 0.9700 ?
    C19 H19B . 0.9700 ?
    C8 H8 . 0.9300 ?
    C1 H1A . 0.9600 ?
    C1 H1B . 0.9600 ?
    C1 H1C . 0.9600 ?
loop_
    _geom_angle_atom_site_label_1
    _geom_angle_atom_site_label_2
    _geom_angle_atom_site_label_3
    _geom_angle_site_symmetry_1
    _geom_angle_site_symmetry_3
    _geom_angle
    _geom_angle_publ_flag
    C16 S1 C19 . . 98.37(8) ?
    C17 S2 C16 . . 99.46(7) ?
    C3 O1 C2 . . 118.16(13) ?
    C11 C10 C15 . . 116.81(15) ?
    C11 C10 C9 . . 122.53(14) ?
    C15 C10 C9 . . 120.65(14) ?
    C18 C17 S2 . . 114.06(11) ?
    C18 C17 H17A . . 108.7 ?
    S2 C17 H17A . . 108.7 ?
    C18 C17 H17B . . 108.7 ?
    S2 C17 H17B . . 108.7 ?
    H17A C17 H17B . . 107.6 ?
    C5 C4 C3 . . 119.87(15) ?
    C5 C4 H4 . . 120.1 ?
    C3 C4 H4 . . 120.1 ?
    C17 C18 C19 . . 113.19(14) ?
    C17 C18 H18A . . 108.9 ?
    C19 C18 H18A . . 108.9 ?
    C17 C18 H18B . . 108.9 ?
    C19 C18 H18B . . 108.9 ?
    H18A C18 H18B . . 107.8 ?
    C13 C12 C11 . . 119.27(15) ?
    C13 C12 H12 . . 120.4 ?
    C11 C12 H12 . . 120.4 ?
    O1 C3 C8 . . 124.69(14) ?
    O1 C3 C4 . . 116.00(14) ?
    C8 C3 C4 . . 119.31(15) ?
    C6 C7 C8 . . 121.77(15) ?
    C6 C7 H7 . . 119.1 ?
    C8 C7 H7 . . 119.1 ?
    C14 C16 S2 . . 111.22(10) ?
    C14 C16 S1 . . 109.25(10) ?
    S2 C16 S1 . . 112.24(8) ?
    C14 C16 H16 . . 108.0 ?
    S2 C16 H16 . . 108.0 ?
    S1 C16 H16 . . 108.0 ?
    C12 C11 C10 . . 122.54(15) ?
    C12 C11 Cl1 . . 117.90(13) ?
    C10 C11 Cl1 . . 119.56(13) ?
    C15 C14 C13 . . 118.78(15) ?
    C15 C14 C16 . . 122.67(14) ?
    C13 C14 C16 . . 118.54(14) ?
    C14 C15 C10 . . 122.22(15) ?
    C14 C15 H15 . . 118.9 ?
    C10 C15 H15 . . 118.9 ?
    O1 C2 C1 . . 107.64(14) ?
    O1 C2 H2A . . 110.2 ?
    C1 C2 H2A . . 110.2 ?
    O1 C2 H2B . . 110.2 ?
    C1 C2 H2B . . 110.2 ?
    H2A C2 H2B . . 108.5 ?
    C4 C5 C6 . . 121.76(14) ?
    C4 C5 H5 . . 119.1 ?
    C6 C5 H5 . . 119.1 ?
    C7 C6 C5 . . 117.46(15) ?
    C7 C6 C9 . . 122.32(15) ?
    C5 C6 C9 . . 120.21(14) ?
    C10 C9 C6 . . 112.37(13) ?
    C10 C9 H9A . . 109.1 ?
    C6 C9 H9A . . 109.1 ?
    C10 C9 H9B . . 109.1 ?
    C6 C9 H9B . . 109.1 ?
    H9A C9 H9B . . 107.9 ?
    C12 C13 C14 . . 120.33(15) ?
    C12 C13 H13 . . 119.8 ?
    C14 C13 H13 . . 119.8 ?
    C18 C19 S1 . . 113.71(13) ?
    C18 C19 H19A . . 108.8 ?
    S1 C19 H19A . . 108.8 ?
    C18 C19 H19B . . 108.8 ?
    S1 C19 H19B . . 108.8 ?
    H19A C19 H19B . . 107.7 ?
    C3 C8 C7 . . 119.78(15) ?
    C3 C8 H8 . . 120.1 ?
    C7 C8 H8 . . 120.1 ?
    C2 C1 H1A . . 109.5 ?
    C2 C1 H1B . . 109.5 ?
    H1A C1 H1B . . 109.5 ?
    C2 C1 H1C . . 109.5 ?
    H1A C1 H1C . . 109.5 ?
    H1B C1 H1C . . 109.5 ?
loop_
    _geom_torsion_atom_site_label_1
    _geom_torsion_atom_site_label_2
    _geom_torsion_atom_site_label_3
    _geom_torsion_atom_site_label_4
    _geom_torsion_site_symmetry_1
    _geom_torsion_site_symmetry_2
    _geom_torsion_site_symmetry_3
    _geom_torsion_site_symmetry_4
    _geom_torsion
    _geom_torsion_publ_flag
    C16 S2 C17 C18 . . . . -59.13(14) ?
    S2 C17 C18 C19 . . . . 65.33(18) ?
    C2 O1 C3 C8 . . . . 1.2(2) ?
    C2 O1 C3 C4 . . . . -177.84(14) ?
    C5 C4 C3 O1 . . . . 176.93(14) ?
    C5 C4 C3 C8 . . . . -2.2(2) ?
    C17 S2 C16 C14 . . . . -176.03(11) ?
    C17 S2 C16 S1 . . . . 61.23(10) ?
    C19 S1 C16 C14 . . . . 174.28(11) ?
    C19 S1 C16 S2 . . . . -61.87(10) ?
    C13 C12 C11 C10 . . . . -1.0(3) ?
    C13 C12 C11 Cl1 . . . . 178.80(12) ?
    C15 C10 C11 C12 . . . . 0.8(2) ?
    C9 C10 C11 C12 . . . . -178.46(15) ?
    C15 C10 C11 Cl1 . . . . -178.94(12) ?
    C9 C10 C11 Cl1 . . . . 1.8(2) ?
    S2 C16 C14 C15 . . . . -22.01(19) ?
    S1 C16 C14 C15 . . . . 102.44(15) ?
    S2 C16 C14 C13 . . . . 156.87(12) ?
    S1 C16 C14 C13 . . . . -78.68(16) ?
    C13 C14 C15 C10 . . . . -2.1(2) ?
    C16 C14 C15 C10 . . . . 176.73(14) ?
    C11 C10 C15 C14 . . . . 0.8(2) ?
    C9 C10 C15 C14 . . . . -179.94(14) ?
    C3 O1 C2 C1 . . . . 175.34(14) ?
    C3 C4 C5 C6 . . . . 0.8(2) ?
    C8 C7 C6 C5 . . . . -1.1(2) ?
    C8 C7 C6 C9 . . . . 178.18(15) ?
    C4 C5 C6 C7 . . . . 0.8(2) ?
    C4 C5 C6 C9 . . . . -178.52(15) ?
    C11 C10 C9 C6 . . . . 71.3(2) ?
    C15 C10 C9 C6 . . . . -107.93(17) ?
    C7 C6 C9 C10 . . . . -129.56(17) ?
    C5 C6 C9 C10 . . . . 49.7(2) ?
    C11 C12 C13 C14 . . . . -0.5(2) ?
    C15 C14 C13 C12 . . . . 2.0(2) ?
    C16 C14 C13 C12 . . . . -176.95(15) ?
    C17 C18 C19 S1 . . . . -66.73(18) ?
    C16 S1 C19 C18 . . . . 61.15(15) ?
    O1 C3 C8 C7 . . . . -177.15(15) ?
    C4 C3 C8 C7 . . . . 1.8(3) ?
    C6 C7 C8 C3 . . . . -0.2(3) ?
loop_
    _geom_hbond_atom_site_label_D
    _geom_hbond_atom_site_label_H
    _geom_hbond_atom_site_label_A
    _geom_hbond_site_symmetry_A
    _geom_hbond_distance_DH
    _geom_hbond_distance_HA
    _geom_hbond_distance_DA
    _geom_hbond_angle_DHA
    C19 H19A O1 3_566 0.97 2.40 3.367(2) 172.5
data_global
_journal_date_recd_electronic     2010-03-26
_journal_date_accepted     2010-05-11
_journal_name_full     'Acta Crystallographica, Section E'
_journal_year     2010
_journal_volume     66
_journal_issue      6
_journal_page_first     o1386
_journal_page_last     o1386
_journal_paper_category     QO
_journal_coeditor_code     EZ2206
_publ_contact_author_name     'Brian Samas'
_publ_contact_author_address
;
Pharmaceutical Sciences
Pfizer Global R&D
Eastern Point Road
Groton
CT 06340
USA
;
_publ_contact_author_email     brian.samas@pfizer.com
_publ_contact_author_fax     '01860-7152454'
_publ_contact_author_phone     '01860-6869140'
_publ_section_title
;
2-[4-Chloro-3-(4-ethoxybenzyl)phenyl]-1,3-dithiane
;
loop_
    _publ_author_name
    _publ_author_address
    'Samas, Brian'
;
Pharmaceutical Sciences
Pfizer Global Research & Development
Groton Laboratories
Eastern Point Rd,
Groton
CT 06340
USA
;
    'Pr\'eville, Cathy'
;
CVMED Medicinal Chemistry
Pfizer Global Research & Development
Groton Laboratories
Eastern Point Rd,
Groton
CT 06340
USA
;
    'Thuma, Benjamin A'
;
CVMED Medicinal Chemistry
Pfizer Global Research & Development
Groton Laboratories
Eastern Point Rd,
Groton
CT 06340
USA
;
    'Mascitti, Vincent'
;
CVMED Medicinal Chemistry
Pfizer Global Research & Development
Groton Laboratories
Eastern Point Rd,
Groton
CT 06340
USA
;
