# Supplementary material for: 2-[4-Chloro-3-(4-ethoxy­benz­yl)phen­yl]-1,3-dithiane
Source: Acta Crystallogr Sect E Struct Rep Online. 2010 May 19;66(Pt 6):o1386. doi: 10.1107/S1600536810017393 (PMC2979625; doi:10.1107/S1600536810017393)
Supplement: Supplementary file 2 [file e-66-o1386-Isup2.hkl]

# 
# h,k,l, Fc-squared, Fo-squared, sigma(Fo-squared) and status flag 
# 
data_I
_shelx_title ' I900 in P2(1)/c' 
_shelx_refln_list_code          4 
_shelx_F_calc_maximum      168.19 
_exptl_crystal_F_000       768.00 
_reflns_d_resolution_high  0.8240 
 
loop_ 
 _symmetry_equiv_pos_as_xyz 
 'x, y, z' 
 '-x, y+1/2, -z+1/2' 
 '-x, -y, -z' 
 'x, -y-1/2, z-1/2' 
 
_cell_length_a    15.8214 
_cell_length_b    12.2444 
_cell_length_c     9.4191 
_cell_angle_alpha  90.000 
_cell_angle_beta  100.715 
_cell_angle_gamma  90.000 
 
_shelx_F_squared_multiplier     1.000 
 
loop_ 
 _refln_index_h 
 _refln_index_k 
 _refln_index_l 
 _refln_F_squared_calc 
 _refln_F_squared_meas 
 _refln_F_squared_sigma 
 _refln_observed_status 
   1   0   0     4386.78     3888.22     64.18 o 
   2   0   0      229.32      206.69      3.67 o 
   3   0   0    17253.08    17526.63    254.08 o 
   4   0   0     5916.71     6331.92    111.96 o 
   5   0   0     3060.32     3275.20     47.76 o 
   6   0   0       61.53       75.40      3.33 o 
   7   0   0      381.54      375.83      6.88 o 
   8   0   0      219.16      251.28     11.69 o 
   9   0   0      551.46      604.34     14.53 o 
  10   0   0     3309.80     3244.63     71.16 o 
  11   0   0      167.28      161.65     13.69 o 
  12   0   0      677.00      597.06     14.24 o 
  13   0   0      276.37      260.73      7.14 o 
  14   0   0       32.18       33.59      5.14 o 
  15   0   0       23.02       25.59      2.93 o 
  16   0   0        6.56        3.23      2.39 o 
  17   0   0       57.74       50.85      3.15 o 
  18   0   0      607.88      679.89     15.31 o 
   1   1   0     1363.18     1435.03     16.20 o 
   2   1   0       19.80       19.64      0.63 o 
   3   1   0     8233.33     8505.74     96.60 o 
   4   1   0     1233.39     1226.95     12.84 o 
   5   1   0      300.97      321.44      3.80 o 
   6   1   0      102.82      126.97      2.24 o 
   7   1   0        3.06        1.49      1.02 o 
   8   1   0      528.54      585.66      7.89 o 
   9   1   0     1731.70     1798.41     24.75 o 
  10   1   0     1903.04     1821.27     26.63 o 
  11   1   0     4136.75     3855.96     59.72 o 
  12   1   0     2293.19     2025.17     36.05 o 
  13   1   0     2185.66     2004.97     28.13 o 
  14   1   0      887.65      847.95     13.10 o 
  15   1   0      198.03      201.46      4.65 o 
  16   1   0       25.76       28.46      2.04 o 
  17   1   0      152.69      165.89      3.49 o 
  18   1   0       40.46       48.50      1.79 o 
   0   2   0      756.81      892.19     15.85 o 
   1   2   0     9431.12    10094.18    127.80 o 
   2   2   0     3703.93     4012.22     42.93 o 
   3   2   0     3033.46     3278.10     39.34 o 
   4   2   0      217.75      217.63      3.23 o 
   5   2   0      204.75      203.88      2.90 o 
   6   2   0     1063.35     1311.05     16.34 o 
   7   2   0     4205.56     4713.43     54.71 o 
   8   2   0     2482.40     2508.56     29.65 o 
   9   2   0      288.27      268.24      4.28 o 
  10   2   0       89.28       91.67      2.49 o 
  11   2   0     1258.50     1185.79     20.19 o 
  12   2   0      152.24      143.68      4.82 o 
  13   2   0      561.47      512.74      8.19 o 
  14   2   0      206.24      200.06      4.50 o 
  15   2   0       16.16       19.49      1.73 o 
  16   2   0       13.16       18.55      1.64 o 
  17   2   0       26.86       26.96      1.65 o 
  18   2   0      403.95      461.47      6.75 o 
   1   3   0     2718.11     3055.52     33.30 o 
   2   3   0      586.47      636.72      6.78 o 
   3   3   0        4.19        4.41      0.54 o 
   4   3   0     2409.22     2646.13     29.05 o 
   5   3   0     1228.56     1337.68     15.91 o 
   6   3   0      391.62      367.57      5.21 o 
   7   3   0     1751.46     2053.25     23.40 o 
   8   3   0     2985.46     3100.60     34.26 o 
   9   3   0     1228.13     1197.73     16.38 o 
  10   3   0      225.30      219.29      3.94 o 
  11   3   0     1018.70      953.20     14.55 o 
  12   3   0       31.49       25.89      1.47 o 
  13   3   0       72.42       81.98      2.63 o 
  14   3   0        8.22        7.85      1.48 o 
  15   3   0       15.57       17.57      1.57 o 
  16   3   0      118.53      107.70      2.85 o 
  17   3   0       63.09       74.83      2.33 o 
  18   3   0       78.38       96.23      2.52 o 
   0   4   0      513.68      650.00     11.16 o 
   1   4   0     8824.88     9652.49    105.17 o 
   2   4   0     2780.86     2918.70     33.46 o 
   3   4   0      558.75      589.62      6.96 o 
   4   4   0     2811.47     2952.58     33.02 o 
   5   4   0     2137.47     2418.42     27.24 o 
   6   4   0       83.15       92.07      1.90 o 
   7   4   0       83.74       85.12      2.06 o 
   8   4   0     1411.33     1404.30     18.42 o 
   9   4   0      184.39      203.02      5.66 o 
  10   4   0      287.54      279.29      4.82 o 
  11   4   0     1497.97     1345.97     17.39 o 
  12   4   0       39.98       33.32      1.71 o 
  13   4   0      144.20      164.98      4.02 o 
  14   4   0      283.72      309.87      6.18 o 
  15   4   0      336.81      331.68     10.74 o 
  16   4   0        9.48        6.50      1.64 o 
  17   4   0       88.52       96.70      2.71 o 
  18   4   0       56.08       63.26      2.29 o 
   1   5   0     1443.85     1575.27     18.95 o 
   2   5   0       16.92       21.04      1.47 o 
   3   5   0      602.14      629.29      7.90 o 
   4   5   0        9.78       22.12      1.09 o 
   5   5   0      234.22      275.63      4.02 o 
   6   5   0      967.89     1075.10     13.49 o 
   7   5   0       12.72       22.00      2.28 o 
   8   5   0       26.84       46.04      1.77 o 
   9   5   0       98.96      103.93      3.31 o 
  10   5   0     1239.31     1103.79     18.53 o 
  11   5   0      565.26      541.22      7.43 o 
  12   5   0      328.29      345.10      5.39 o 
  13   5   0     1600.97     1579.18     20.21 o 
  14   5   0      270.99      269.03      5.89 o 
  15   5   0       53.30       55.16      2.34 o 
  16   5   0       88.45      102.04      2.60 o 
  17   5   0      144.14      150.78      3.64 o 
   0   6   0      599.59      581.46     10.42 o 
   1   6   0      209.96      235.73      3.34 o 
   2   6   0       91.26       82.57      1.68 o 
   3   6   0      520.66      542.89      7.60 o 
   4   6   0      419.00      400.32      5.89 o 
   5   6   0       37.58       41.36      1.51 o 
   6   6   0      652.75      635.42      9.11 o 
   7   6   0     2465.95     2344.82     31.00 o 
   8   6   0      195.98      194.98      3.76 o 
   9   6   0      206.59      177.58      2.76 o 
  10   6   0      853.43      737.42      9.25 o 
  11   6   0       38.69       31.46      1.44 o 
  12   6   0      108.66      112.65      2.59 o 
  13   6   0        8.82        8.42      1.34 o 
  14   6   0      471.47      495.87     13.64 o 
  15   6   0       65.42       68.41      3.03 o 
  16   6   0      781.57      842.38     19.29 o 
  17   6   0      556.56      535.97     16.10 o 
   1   7   0      236.35      267.36      4.35 o 
   2   7   0     1026.99      990.70     13.37 o 
   3   7   0      567.43      580.06      8.17 o 
   4   7   0     1835.40     1792.32     23.82 o 
   5   7   0     3219.38     3102.80     40.72 o 
   6   7   0      207.84      197.98      3.61 o 
   7   7   0     2195.96     2104.20     28.02 o 
   8   7   0     1299.61     1182.68     11.91 o 
   9   7   0       96.77       86.59      2.15 o 
  10   7   0      747.22      641.97      9.19 o 
  11   7   0        7.58        4.04      1.10 o 
  12   7   0        8.07       10.49      1.16 o 
  13   7   0      108.59      109.54      2.34 o 
  14   7   0       88.54       89.49      3.06 o 
  15   7   0       34.77       37.24      2.23 o 
  16   7   0      193.54      180.74      5.91 o 
   0   8   0     3797.90     3642.88     67.51 o 
   1   8   0        4.35        2.85      0.81 o 
   2   8   0      890.89      918.30     12.56 o 
   3   8   0     2700.44     2718.16     35.65 o 
   4   8   0       31.59       37.54      2.50 o 
   5   8   0     1909.93     1798.87     24.10 o 
   6   8   0     2686.51     2452.57     25.74 o 
   7   8   0      230.89      218.27      3.50 o 
   8   8   0      396.58      361.06      4.65 o 
   9   8   0        0.09        1.95      0.97 o 
  10   8   0      418.06      386.08      5.10 o 
  11   8   0       27.53       23.45      1.25 o 
  12   8   0       38.60       36.58      1.62 o 
  13   8   0      186.81      185.45      3.81 o 
  14   8   0        0.57        2.20      1.33 o 
  15   8   0      236.70      282.40      9.87 o 
   1   9   0      754.70      828.09     11.46 o 
   2   9   0      241.88      227.97      3.16 o 
   3   9   0       10.23       14.45      0.90 o 
   4   9   0      101.32      105.25      2.37 o 
   5   9   0       55.16       55.18      1.55 o 
   6   9   0     1431.97     1341.83     15.73 o 
   7   9   0      181.99      184.04      3.19 o 
   8   9   0       72.92       75.79      2.08 o 
   9   9   0      257.34      245.67      4.01 o 
  10   9   0        1.77        4.18      1.23 o 
  11   9   0     1104.87     1092.97     14.93 o 
  12   9   0      726.68      760.59      9.83 o 
  13   9   0       14.72       15.43      1.18 o 
  14   9   0      795.47      837.74     22.18 o 
   0  10   0        5.45       15.38      3.08 o 
   1  10   0      842.48      734.95     15.50 o 
   2  10   0      445.01      416.81      7.18 o 
   3  10   0      188.99      184.89      3.97 o 
   4  10   0      127.78      121.39      2.87 o 
   5  10   0       65.77       65.77      1.98 o 
   6  10   0      192.45      170.09      3.67 o 
   7  10   0       77.32       77.82      2.19 o 
   8  10   0      710.23      676.81      8.73 o 
   9  10   0      369.73      368.95      5.65 o 
  10  10   0       80.83       76.79      2.20 o 
  11  10   0      224.33      221.09      4.53 o 
  12  10   0        9.01       12.10      1.27 o 
  13  10   0      195.70      221.61      5.13 o 
   1  11   0      774.23      715.80     11.34 o 
   2  11   0      274.69      259.63      5.84 o 
   3  11   0     3404.29     3223.31     42.46 o 
   4  11   0      639.97      617.24      9.20 o 
   5  11   0       94.30       86.71      2.59 o 
   6  11   0     1008.38      970.54     13.82 o 
   7  11   0      630.96      622.07     10.98 o 
   8  11   0      597.81      580.20      9.68 o 
   9  11   0       21.99       21.64      1.55 o 
  10  11   0       54.40       55.74      2.56 o 
  11  11   0        9.25        5.21      1.16 o 
  12  11   0      177.71      200.76      7.95 o 
   0  12   0      464.74      469.23     10.99 o 
   1  12   0       10.51       12.81      1.45 o 
   2  12   0        0.96        0.39      1.12 o 
   3  12   0      140.68      136.51      3.09 o 
   4  12   0      128.09      130.39      3.03 o 
   5  12   0       95.69       98.20      2.70 o 
   6  12   0     3465.64     3570.57     54.27 o 
   7  12   0       50.16       60.40      2.21 o 
   8  12   0       88.28       84.86      2.67 o 
   9  12   0      725.20      727.12     11.22 o 
  10  12   0      208.67      225.71      6.57 o 
  11  12   0       20.62       21.81      1.62 o 
   1  13   0        9.44        8.91      1.84 o 
   2  13   0      106.28      100.11      3.12 o 
   3  13   0        1.25        2.56      1.25 o 
   4  13   0       54.38       66.42      2.37 o 
   5  13   0      139.13      150.07      3.53 o 
   6  13   0       38.74       46.37      2.08 o 
   7  13   0      908.69      879.97     13.90 o 
   8  13   0       61.89       71.40      2.22 o 
   9  13   0      251.51      259.37      9.85 o 
   0  14   0        0.25        2.46      2.15 o 
   1  14   0       15.18       23.63      2.06 o 
   2  14   0       74.42       83.76      3.48 o 
   3  14   0       58.49       62.00      3.05 o 
   4  14   0        1.39        0.73      1.40 o 
   5  14   0       24.28       23.79      2.06 o 
   6  14   0      145.81      131.07      6.15 o 
 -19   1   1        0.69       -0.86      1.62 o 
 -18   1   1       36.01       34.68      1.85 o 
 -17   1   1      720.47      769.06     12.37 o 
 -16   1   1      170.32      165.26      4.15 o 
 -15   1   1       56.61       54.38      2.53 o 
 -14   1   1     2339.42     2216.82     31.98 o 
 -13   1   1     3261.14     2981.35     44.41 o 
 -12   1   1        2.09        2.97      1.07 o 
 -11   1   1      154.73      138.48      4.44 o 
 -10   1   1     3285.32     3128.29     48.45 o 
  -9   1   1     1035.93     1166.27     18.68 o 
  -8   1   1     2618.79     2695.11     32.97 o 
  -7   1   1     4097.21     4388.23     56.49 o 
  -6   1   1        5.24        6.63      0.89 o 
  -5   1   1     8141.79     8523.66     92.82 o 
  -4   1   1     3145.64     3448.71     39.34 o 
  -3   1   1     2880.35     3096.86     33.75 o 
  -2   1   1      540.19      522.30      5.86 o 
  -1   1   1       58.23       61.08      0.82 o 
   0   1   1      155.75      144.07      1.81 o 
   1   1   1      217.87      209.67      2.33 o 
   2   1   1      323.79      344.87      3.79 o 
   3   1   1       29.42       35.01      1.31 o 
   4   1   1       74.59       81.42      1.76 o 
   5   1   1     6018.61     6270.04     76.81 o 
   6   1   1      245.30      286.07      5.05 o 
   7   1   1     1138.94     1225.50     13.47 o 
   8   1   1      662.98      704.02      8.66 o 
   9   1   1        5.08        4.23      0.99 o 
  10   1   1     2175.70     2055.89     26.48 o 
  11   1   1      301.50      295.87      4.95 o 
  12   1   1      532.45      493.43      7.92 o 
  13   1   1      810.02      737.12     11.44 o 
  14   1   1      110.23      108.51      3.57 o 
  15   1   1      224.45      233.56      4.45 o 
  16   1   1      325.31      332.87      5.58 o 
  17   1   1        0.31       -1.26      1.26 o 
  18   1   1      959.35     1122.89     13.68 o 
 -18   2   1      800.87      935.71     12.80 o 
 -17   2   1      898.57      967.51     15.17 o 
 -16   2   1     1033.84     1077.71     16.90 o 
 -15   2   1      298.05      322.44      6.30 o 
 -14   2   1      101.67       97.85      3.35 o 
 -13   2   1      252.08      236.18      4.98 o 
 -12   2   1        5.26        5.22      1.43 o 
 -11   2   1      118.62      111.87      3.22 o 
 -10   2   1       14.83       17.92      1.61 o 
  -9   2   1       38.09       38.93      2.23 o 
  -8   2   1       37.52       32.74      1.93 o 
  -7   2   1      152.60      124.77      2.36 o 
  -6   2   1        0.44        3.13      0.88 o 
  -5   2   1      273.26      326.38      4.28 o 
  -4   2   1       42.92       63.50      1.43 o 
  -3   2   1       74.36       76.70      2.10 o 
  -2   2   1    21960.61    22588.05    256.08 o 
  -1   2   1     1138.68     1227.81     13.27 o 
   0   2   1     2243.22     2537.35     28.54 o 
   1   2   1     5086.46     5486.44     56.36 o 
   2   2   1     1758.06     1866.50     23.29 o 
   3   2   1      179.56      200.10      2.45 o 
   4   2   1     4952.00     5321.11     54.57 o 
   5   2   1     6808.23     7405.97     77.04 o 
   6   2   1     4167.60     4348.95     44.30 o 
   7   2   1     8241.18     8906.71    105.67 o 
   8   2   1      813.23      799.99     10.31 o 
   9   2   1      145.73      117.95      3.63 o 
  10   2   1     2025.22     1953.03     26.09 o 
  11   2   1      919.03      861.30      9.82 o 
  12   2   1       42.79       43.29      1.62 o 
  13   2   1      377.52      361.52      5.79 o 
  14   2   1      797.14      754.23     11.49 o 
  15   2   1      755.70      758.17     15.22 o 
  16   2   1      792.49      803.69     11.34 o 
  17   2   1      436.02      468.92      6.97 o 
  18   2   1      415.69      506.68      8.05 o 
 -18   3   1       22.63       26.82      1.65 o 
 -17   3   1        0.89       -0.22      1.60 o 
 -16   3   1      142.22      157.18      3.49 o 
 -15   3   1        7.01        5.43      1.56 o 
 -14   3   1       26.65       20.65      2.00 o 
 -13   3   1     1439.91     1334.21     19.93 o 
 -12   3   1        0.38        1.65      1.69 o 
 -11   3   1       50.71       51.97      2.28 o 
 -10   3   1      125.63      119.60      2.89 o 
  -9   3   1     1048.45     1010.25     14.73 o 
  -8   3   1       32.45       52.60      1.61 o 
  -7   3   1     3147.88     3482.26     39.06 o 
  -6   3   1    19515.49    21325.79    239.14 o 
  -5   3   1      570.34      629.43      8.14 o 
  -4   3   1    10607.45    11704.36    140.77 o 
  -3   3   1     7368.39     7975.24     86.45 o 
  -2   3   1     4690.77     5072.82     53.79 o 
  -1   3   1      170.98      236.69      2.90 o 
   0   3   1      102.28      100.42      1.86 o 
   1   3   1       12.35       16.36      1.02 o 
   2   3   1      505.00      538.87      5.83 o 
   3   3   1     5651.46     6026.21     61.95 o 
   4   3   1     1896.60     2029.97     22.07 o 
   5   3   1        0.04        1.30      0.68 o 
   6   3   1     2470.76     2527.63     31.12 o 
   7   3   1      924.93     1107.99     13.51 o 
   8   3   1      340.53      357.45      6.80 o 
   9   3   1      123.78      105.43      2.40 o 
  10   3   1      892.25      786.53     10.42 o 
  11   3   1      267.32      259.00      3.91 o 
  12   3   1       93.39       97.04      2.44 o 
  13   3   1     2612.77     2509.24     28.90 o 
  14   3   1      694.78      691.88     12.37 o 
  15   3   1      167.43      173.00      5.80 o 
  16   3   1       12.54       15.45      1.73 o 
  17   3   1     1177.87     1326.38     17.73 o 
 -18   4   1        1.03       -0.66      1.10 o 
 -17   4   1      799.29      832.44     11.59 o 
 -16   4   1      126.56      144.25      3.32 o 
 -15   4   1       18.09       19.49      1.81 o 
 -14   4   1      203.44      187.17      4.23 o 
 -13   4   1       59.84       67.53      2.64 o 
 -12   4   1       30.20       34.84      1.72 o 
 -11   4   1      729.12      587.05      7.27 o 
 -10   4   1       50.22       33.03      2.01 o 
  -9   4   1     1763.16     1738.70     26.76 o 
  -8   4   1     1243.95     1170.04     15.00 o 
  -7   4   1       99.48      120.93      2.41 o 
  -6   4   1     1957.33     2163.07     26.23 o 
  -5   4   1       31.94       32.20      2.09 o 
  -4   4   1      888.19      927.55     11.45 o 
  -3   4   1       66.51       57.54      1.23 o 
  -2   4   1     4732.21     5242.93     59.81 o 
  -1   4   1     6320.66     7142.36     79.21 o 
   0   4   1     2560.68     2848.52     31.72 o 
   1   4   1      779.71      900.31     11.75 o 
   2   4   1       83.28       82.88      1.55 o 
   3   4   1      772.43      813.63      9.31 o 
   4   4   1        4.16        4.90      0.66 o 
   5   4   1      811.27      946.14     11.86 o 
   6   4   1     2287.80     2644.80     29.99 o 
   7   4   1      131.01      131.67      2.42 o 
   8   4   1      540.84      523.21      7.38 o 
   9   4   1       55.76       65.76      1.94 o 
  10   4   1        8.69        6.51      1.06 o 
  11   4   1       63.12       67.41      2.06 o 
  12   4   1     1112.61     1007.49     13.42 o 
  13   4   1      573.58      515.23      7.40 o 
  14   4   1       68.69       70.67      2.38 o 
  15   4   1        8.73       10.71      1.65 o 
  16   4   1       39.64       46.00      1.94 o 
  17   4   1       16.34       14.85      2.34 o 
 -17   5   1        2.10        1.29      1.20 o 
 -16   5   1      529.80      514.91      7.66 o 
 -15   5   1        1.05        4.94      1.48 o 
 -14   5   1      820.95      801.37     11.19 o 
 -13   5   1      113.46       90.25      2.45 o 
 -12   5   1     1285.73     1130.99     13.27 o 
 -11   5   1      613.47      511.77      7.20 o 
 -10   5   1      329.18      294.77      5.78 o 
  -9   5   1     1084.77      981.23     14.01 o 
  -8   5   1      131.12      147.97      2.88 o 
  -7   5   1      600.45      607.89      8.12 o 
  -6   5   1     1090.99     1091.19     13.65 o 
  -5   5   1      373.60      394.04      5.37 o 
  -4   5   1     1799.88     1853.28     22.40 o 
  -3   5   1      594.61      589.14      7.50 o 
  -2   5   1       44.77       44.83      1.10 o 
  -1   5   1     4075.05     4438.59     49.93 o 
   0   5   1      807.46      928.63     10.76 o 
   1   5   1       14.96       15.07      0.76 o 
   2   5   1     3321.27     3521.32     39.78 o 
   3   5   1      816.93      869.86     11.23 o 
   4   5   1       17.46       22.55      1.59 o 
   5   5   1     3493.68     3805.38     49.36 o 
   6   5   1     4662.82     4970.04     64.29 o 
   7   5   1      513.08      540.92      7.98 o 
   8   5   1        8.40        7.40      1.29 o 
   9   5   1     2244.63     1912.50     47.78 o 
  10   5   1       32.84       16.18      1.74 o 
  11   5   1      864.77      759.27     10.39 o 
  12   5   1      553.47      489.61      6.55 o 
  13   5   1       86.93       81.79      2.51 o 
  14   5   1     1288.93     1232.83     24.79 o 
  15   5   1       17.65       26.35      1.74 o 
  16   5   1       15.50       15.24      3.45 o 
  17   5   1      166.69      155.16      4.67 o 
 -17   6   1      340.27      359.47     20.31 o 
 -16   6   1      381.54      429.56      7.24 o 
 -15   6   1     1028.10     1081.17     14.85 o 
 -14   6   1       75.21       81.40      2.46 o 
 -13   6   1      116.37      107.23      2.75 o 
 -12   6   1      936.81      857.28      9.64 o 
 -11   6   1        3.96        4.91      1.13 o 
 -10   6   1      221.36      182.47      3.05 o 
  -9   6   1        0.76        3.45      0.90 o 
  -8   6   1      637.62      611.56      9.00 o 
  -7   6   1      133.77      168.86      3.28 o 
  -6   6   1      399.51      462.20      6.87 o 
  -5   6   1      205.41      220.27      3.71 o 
  -4   6   1      508.17      560.98      7.95 o 
  -3   6   1       36.72       41.05      1.46 o 
  -2   6   1      178.05      194.97      3.19 o 
  -1   6   1      156.41      181.51      3.54 o 
   0   6   1     6667.10     7771.31     87.46 o 
   1   6   1     1252.53     1443.99     16.61 o 
   2   6   1       13.07        9.97      0.72 o 
   3   6   1     1448.87     1441.44     17.61 o 
   4   6   1      543.99      540.39      7.66 o 
   5   6   1     3163.87     3096.34     40.45 o 
   6   6   1     4763.50     4904.90     68.27 o 
   7   6   1      620.49      619.99      9.07 o 
   8   6   1      123.63       87.64      3.39 o 
   9   6   1       16.82       27.06      1.59 o 
  10   6   1      178.06      156.50      3.00 o 
  11   6   1      196.57      163.32      3.40 o 
  12   6   1        2.10        3.47      1.27 o 
  13   6   1       29.78       25.78      1.50 o 
  14   6   1      355.65      352.28      6.93 o 
  15   6   1      381.81      382.02      8.22 o 
  16   6   1       21.70       26.33      1.89 o 
 -16   7   1        5.45        5.65      1.58 o 
 -15   7   1       90.63       88.90      3.29 o 
 -14   7   1      383.48      390.71      9.01 o 
 -13   7   1      124.01      110.19      2.30 o 
 -12   7   1      188.80      196.94      3.59 o 
 -11   7   1        0.34        0.44      1.03 o 
 -10   7   1       87.45       78.57      2.05 o 
  -9   7   1       87.69       82.13      2.11 o 
  -8   7   1     2288.60     2107.64     20.07 o 
  -7   7   1     2279.79     2171.78     28.91 o 
  -6   7   1     1339.75     1320.42     17.97 o 
  -5   7   1     4328.84     4225.38     55.09 o 
  -4   7   1     1527.05     1468.01     19.62 o 
  -3   7   1       36.27       31.61      1.48 o 
  -2   7   1      913.38      830.31     11.37 o 
  -1   7   1      835.07     1006.52     15.03 o 
   0   7   1       78.65       68.54      1.63 o 
   1   7   1        2.99        4.56      0.85 o 
   2   7   1     1875.58     1835.97     24.88 o 
   3   7   1      825.40      824.67     12.15 o 
   4   7   1      793.70      783.85     11.76 o 
   5   7   1     2115.92     1989.81     28.43 o 
   6   7   1      467.40      483.26      7.89 o 
   7   7   1      124.30      124.71      2.15 o 
   8   7   1       13.88       21.96      1.24 o 
   9   7   1      647.98      605.56      8.12 o 
  10   7   1      182.08      164.98      4.32 o 
  11   7   1       28.57       26.15      1.34 o 
  12   7   1      109.23       88.85      2.42 o 
  13   7   1      442.48      446.56      6.87 o 
  14   7   1      102.63       88.10      2.40 o 
  15   7   1       43.06       38.67      2.12 o 
  16   7   1      497.27      496.86     27.23 o 
 -16   8   1      240.50      262.69      6.85 o 
 -15   8   1       19.66       16.75      1.70 o 
 -14   8   1        0.30       -0.10      1.62 o 
 -13   8   1       92.78      103.90      2.21 o 
 -12   8   1      153.66      156.66      3.39 o 
 -11   8   1       78.79       83.02      2.07 o 
 -10   8   1      366.64      330.56      4.95 o 
  -9   8   1      208.84      191.38      3.09 o 
  -8   8   1       31.17       32.06      1.34 o 
  -7   8   1     3396.67     3133.55     38.19 o 
  -6   8   1      615.95      595.47      5.93 o 
  -5   8   1      931.75      888.50     14.00 o 
  -4   8   1      124.56      127.78      2.64 o 
  -3   8   1     4259.72     4262.66     55.46 o 
  -2   8   1     1308.12     1317.26     18.91 o 
  -1   8   1        3.29        7.24      0.96 o 
   0   8   1     2350.95     2471.19     42.38 o 
   1   8   1      111.77       97.78      2.51 o 
   2   8   1       53.12       44.54      1.80 o 
   3   8   1      141.09      161.92      3.56 o 
   4   8   1      446.95      442.17      7.72 o 
   5   8   1      260.35      244.90      3.84 o 
   6   8   1      984.67      895.33     14.19 o 
   7   8   1     1582.64     1516.37     20.04 o 
   8   8   1       12.99       14.73      1.36 o 
   9   8   1       62.56       61.17      2.05 o 
  10   8   1       51.89       46.64      1.76 o 
  11   8   1       51.84       50.21      2.02 o 
  12   8   1       66.11       71.22      2.22 o 
  13   8   1      246.39      232.25      4.76 o 
  14   8   1      226.36      248.40      4.12 o 
  15   8   1       35.30       43.49      2.13 o 
 -15   9   1       41.55       39.01      2.49 o 
 -14   9   1       11.60       16.33      1.52 o 
 -13   9   1     1159.80     1212.72     21.28 o 
 -12   9   1      139.36      146.48      3.10 o 
 -11   9   1      182.40      183.00      3.43 o 
 -10   9   1     1715.86     1598.04     18.24 o 
  -9   9   1       64.67       61.34      2.01 o 
  -8   9   1        5.61        6.23      1.01 o 
  -7   9   1      117.63      130.18      2.39 o 
  -6   9   1      361.49      347.83      4.43 o 
  -5   9   1      585.06      539.67      7.02 o 
  -4   9   1        6.02        6.79      0.94 o 
  -3   9   1       85.12       94.16      1.98 o 
  -2   9   1      186.49      164.09      4.17 o 
  -1   9   1      155.96      171.50      3.32 o 
   0   9   1      506.97      471.92     12.06 o 
   1   9   1       26.56       24.66      2.21 o 
   2   9   1      252.52      262.26      3.87 o 
   3   9   1     1266.06     1197.23     17.23 o 
   4   9   1      312.34      294.52      4.88 o 
   5   9   1      170.83      157.39      3.38 o 
   6   9   1        8.19        9.86      1.33 o 
   7   9   1        9.71        8.96      1.41 o 
   8   9   1     1335.04     1267.20     15.36 o 
   9   9   1      287.10      259.59      4.46 o 
  10   9   1      781.81      758.82      9.55 o 
  11   9   1      773.91      777.38     10.94 o 
  12   9   1      447.07      462.83      6.56 o 
  13   9   1     1437.11     1500.19     25.00 o 
  14   9   1       44.23       51.94      1.90 o 
 -14  10   1      353.00      422.71     10.11 o 
 -13  10   1      387.51      435.36      8.97 o 
 -12  10   1      121.48      130.43      3.47 o 
 -11  10   1      615.19      616.99      9.06 o 
 -10  10   1      110.50      110.09      2.96 o 
  -9  10   1       31.66       35.88      1.85 o 
  -8  10   1        3.83        4.80      1.24 o 
  -7  10   1       30.91       29.97      2.08 o 
  -6  10   1      140.53      141.27      2.73 o 
  -5  10   1      101.33      104.85      2.35 o 
  -4  10   1      478.76      454.20      6.10 o 
  -3  10   1        0.38        1.06      0.78 o 
  -2  10   1      632.77      571.47      8.26 o 
  -1  10   1     1189.43     1153.52     16.64 o 
   0  10   1      179.74      179.33      3.60 o 
   1  10   1     2652.58     2499.95     34.95 o 
   2  10   1      818.32      736.55     11.42 o 
   3  10   1      241.00      229.72      4.13 o 
   4  10   1     3105.12     2916.61     36.90 o 
   5  10   1      460.42      465.83      7.08 o 
   6  10   1      308.13      308.01      5.23 o 
   7  10   1     1148.20     1083.08     13.28 o 
   8  10   1      167.79      156.10      3.54 o 
   9  10   1       17.66       17.70      1.34 o 
  10  10   1       53.94       63.53      2.32 o 
  11  10   1      136.22      123.26      2.59 o 
  12  10   1       33.42       32.24      1.31 o 
  13  10   1       18.90       20.91      2.47 o 
 -12  11   1      119.46      133.48      4.04 o 
 -11  11   1        9.56       14.93      1.73 o 
 -10  11   1       46.04       48.97      1.90 o 
  -9  11   1      500.71      519.57      7.93 o 
  -8  11   1       77.52       77.88      2.61 o 
  -7  11   1      215.22      209.66      4.14 o 
  -6  11   1      129.70      133.12      3.20 o 
  -5  11   1      209.83      222.38      4.27 o 
  -4  11   1      426.67      413.68      6.61 o 
  -3  11   1       82.08       77.54      2.40 o 
  -2  11   1       33.83       32.75      1.53 o 
  -1  11   1      120.61      118.47      3.16 o 
   0  11   1        8.71       12.76      1.27 o 
   1  11   1        0.86        3.31      1.24 o 
   2  11   1       66.35       63.91      2.43 o 
   3  11   1      114.58      114.88      3.25 o 
   4  11   1     1124.67     1126.76     15.02 o 
   5  11   1        7.91        9.71      1.14 o 
   6  11   1       12.95       15.95      1.26 o 
   7  11   1        1.13        1.83      1.01 o 
   8  11   1      220.51      216.07      4.18 o 
   9  11   1      178.10      185.19      3.71 o 
  10  11   1       46.29       41.61      1.89 o 
  11  11   1       80.73       91.01      2.22 o 
  12  11   1      505.20      554.62     19.69 o 
 -11  12   1      273.74      283.40      9.23 o 
 -10  12   1       14.72       12.83      1.47 o 
  -9  12   1      175.00      182.38      4.36 o 
  -8  12   1      297.66      279.63      4.83 o 
  -7  12   1        1.02        0.19      1.16 o 
  -6  12   1      175.92      184.62      3.73 o 
  -5  12   1       81.48       88.47      2.88 o 
  -4  12   1      446.76      439.56      6.89 o 
  -3  12   1       29.73       33.28      1.94 o 
  -2  12   1      596.06      592.42     11.29 o 
  -1  12   1      313.75      303.21      8.48 o 
   0  12   1        2.89        4.00      1.18 o 
   1  12   1      411.61      386.95      7.83 o 
   2  12   1        9.05       10.21      1.49 o 
   3  12   1       51.76       60.17      2.34 o 
   4  12   1      854.58      908.45     17.36 o 
   5  12   1        6.12        6.92      1.26 o 
   6  12   1        5.81        7.95      1.28 o 
   7  12   1      290.42      289.34      5.06 o 
   8  12   1      394.01      397.30      7.29 o 
   9  12   1       63.31       72.27      2.65 o 
  10  12   1        2.84        2.66      0.94 o 
  -9  13   1      397.73      414.28      9.35 o 
  -8  13   1       67.48       67.07      3.73 o 
  -7  13   1      678.19      662.51      9.43 o 
  -6  13   1      141.78      154.82      3.38 o 
  -5  13   1      113.21      120.22      2.71 o 
  -4  13   1      260.98      266.31      8.01 o 
  -3  13   1       37.97       41.79      2.83 o 
  -2  13   1       48.43       47.93      4.46 o 
  -1  13   1      193.92      189.18      5.87 o 
   0  13   1       91.81       95.06      4.92 o 
   1  13   1       74.44       77.88      2.72 o 
   2  13   1      673.14      692.84     12.82 o 
   3  13   1      408.03      420.24      8.27 o 
   4  13   1        5.75        6.76      1.55 o 
   5  13   1      195.63      205.46      6.53 o 
   6  13   1        3.14        2.50      1.22 o 
   7  13   1      139.89      128.31      2.69 o 
   8  13   1      187.89      190.56      6.26 o 
  -6  14   1       69.07       63.38      4.00 o 
  -5  14   1      240.46      242.53     11.54 o 
  -4  14   1        4.25        4.41      1.62 o 
  -3  14   1      822.95      869.45     21.23 o 
  -2  14   1      648.43      682.63     15.88 o 
  -1  14   1      766.16      840.87     19.36 o 
   0  14   1     1502.83     1621.23     35.90 o 
   1  14   1      593.40      643.00     15.12 o 
   2  14   1      279.72      299.70      7.83 o 
   3  14   1      473.54      480.26     11.64 o 
   4  14   1      393.98      396.00     10.15 o 
   5  14   1        5.12        3.08      2.15 o 
 -19   0   2      363.20      416.89     14.15 o 
 -18   0   2       84.91       98.35      4.13 o 
 -17   0   2       10.85        8.03      2.92 o 
 -16   0   2       70.37       68.75      3.99 o 
 -15   0   2      181.80      183.69      6.31 o 
 -14   0   2       12.66       17.62      4.46 o 
 -13   0   2     3815.25     3454.07     72.33 o 
 -12   0   2     3305.97     2925.42     44.62 o 
 -11   0   2     2571.78     2375.15     97.07 o 
 -10   0   2    12996.55    12899.64    276.98 o 
  -9   0   2     5482.02     5726.14    251.83 o 
  -8   0   2       73.89      101.30      3.60 o 
  -7   0   2       36.71       24.87      3.35 o 
  -6   0   2      217.33      242.76      4.71 o 
  -5   0   2      256.91      268.66      4.53 o 
  -4   0   2     2927.95     3053.68     44.57 o 
  -3   0   2     9499.38     9462.93    140.89 o 
  -2   0   2      314.56      294.94      7.21 o 
  -1   0   2     2174.76     2194.22     48.94 o 
   0   0   2    14561.39    15410.69    245.53 o 
   1   0   2       50.20       67.79      1.53 o 
   2   0   2      199.41      213.04      5.07 o 
   3   0   2     1225.43     1259.85     20.43 o 
   4   0   2      635.16      672.19     11.28 o 
   5   0   2     7187.17     7789.87    123.50 o 
   6   0   2        6.09        4.88      1.24 o 
   7   0   2     4106.35     4489.38     66.96 o 
   8   0   2     6613.14     6994.89    103.75 o 
   9   0   2      150.87      174.72      4.48 o 
  10   0   2       61.56       59.71      2.88 o 
  11   0   2    11949.31    10902.49    298.39 o 
  12   0   2     1012.27      918.47     24.64 o 
  13   0   2      381.51      356.73      8.69 o 
  14   0   2       37.91       39.40      2.49 o 
  15   0   2      266.01      266.65      6.09 o 
  16   0   2      190.74      184.46      4.61 o 
  17   0   2       30.77       42.09      2.13 o 
 -19   1   2       56.61       74.21      3.57 o 
 -18   1   2        0.61       -0.54      1.42 o 
 -17   1   2       78.14       80.45      2.92 o 
 -16   1   2      186.41      188.13      4.46 o 
 -15   1   2      548.90      540.99      9.34 o 
 -14   1   2      394.16      362.64      6.92 o 
 -13   1   2      274.59      245.38      5.31 o 
 -12   1   2      937.21      821.41      9.65 o 
 -11   1   2       92.38      106.59      3.91 o 
 -10   1   2      512.85      504.57      8.96 o 
  -9   1   2      483.21      523.90      8.01 o 
  -8   1   2      458.34      517.74      9.61 o 
  -7   1   2      703.29      755.74      9.37 o 
  -6   1   2      525.31      583.84      7.28 o 
  -5   1   2       48.66       52.02      1.40 o 
  -4   1   2     5069.67     5457.16     58.52 o 
  -3   1   2     1897.38     1919.81     19.87 o 
  -2   1   2     3452.70     3586.92     36.85 o 
  -1   1   2    20698.54    21169.14    232.93 o 
   0   1   2    28287.89    29341.66    301.13 o 
   1   1   2     5524.95     5880.86     60.33 o 
   2   1   2     3810.64     4034.84     41.48 o 
   3   1   2       77.42       90.05      1.48 o 
   4   1   2     2078.28     2192.58     23.80 o 
   5   1   2       66.21      103.66      1.88 o 
   6   1   2        8.06        5.74      0.86 o 
   7   1   2      110.07      172.80      2.64 o 
   8   1   2     1954.77     2016.12     21.76 o 
   9   1   2      435.75      414.57      5.79 o 
  10   1   2      725.34      683.28     10.26 o 
  11   1   2      421.41      354.54      5.35 o 
  12   1   2      514.28      467.44      6.35 o 
  13   1   2     1076.24     1052.72     14.07 o 
  14   1   2       50.09       51.54      2.02 o 
  15   1   2       42.82       50.54      2.06 o 
  16   1   2       42.53       45.30      1.71 o 
  17   1   2        5.38        1.60      1.06 o 
 -18   2   2      202.78      223.03      4.42 o 
 -17   2   2       49.26       44.74      2.15 o 
 -16   2   2        7.62        5.15      2.09 o 
 -15   2   2        2.94        1.75      1.73 o 
 -14   2   2      388.71      370.45      7.03 o 
 -13   2   2        3.30        0.29      1.61 o 
 -12   2   2      427.70      377.73      6.43 o 
 -11   2   2     1388.08     1272.34     19.52 o 
 -10   2   2        4.58        2.19      1.18 o 
  -9   2   2        7.67       12.80      1.36 o 
  -8   2   2      392.25      342.43      5.07 o 
  -7   2   2       65.85       39.18      2.34 o 
  -6   2   2       80.19       88.23      1.77 o 
  -5   2   2      646.03      674.41      8.13 o 
  -4   2   2      170.35      164.21      2.39 o 
  -3   2   2    17896.26    19109.58    196.02 o 
  -2   2   2     2432.46     2611.59     26.36 o 
  -1   2   2    25857.86    27308.72    317.50 o 
   0   2   2    12534.01    12641.52    138.45 o 
   1   2   2     2263.80     2366.17     26.73 o 
   2   2   2      150.23      142.22      1.88 o 
   3   2   2     1546.96     1648.03     17.23 o 
   4   2   2     4764.24     5371.57     55.85 o 
   5   2   2     2240.87     2298.02     24.66 o 
   6   2   2        3.66       15.77      0.99 o 
   7   2   2        7.06       11.98      1.61 o 
   8   2   2     2717.84     2861.30     34.63 o 
   9   2   2       61.16       73.35      2.09 o 
  10   2   2      161.62      143.76      2.96 o 
  11   2   2       71.90       82.64      2.86 o 
  12   2   2      593.70      538.78      7.11 o 
  13   2   2      273.31      253.26      4.45 o 
  14   2   2        0.49       -0.39      1.31 o 
  15   2   2      218.77      230.36      4.25 o 
  16   2   2        0.40        1.42      1.28 o 
  17   2   2        0.20       -1.03      1.03 o 
 -18   3   2      196.86      208.41      3.71 o 
 -17   3   2       64.06       81.26      2.84 o 
 -16   3   2        0.25       -0.72      1.73 o 
 -15   3   2      476.37      459.38      9.58 o 
 -14   3   2        4.74        3.49      1.95 o 
 -13   3   2       83.56       90.54      6.71 o 
 -12   3   2     1375.92     1247.53     21.17 o 
 -11   3   2       15.86       15.44      1.73 o 
 -10   3   2       18.96       22.92      2.66 o 
  -9   3   2      652.62      589.33      9.12 o 
  -8   3   2        6.53        8.22      1.08 o 
  -7   3   2      201.19      314.00      4.27 o 
  -6   3   2      141.81      135.09      3.49 o 
  -5   3   2     2533.63     2721.73     32.07 o 
  -4   3   2      819.38      840.09      9.59 o 
  -3   3   2     1152.20     1253.72     13.59 o 
  -2   3   2     2672.69     3086.32     31.88 o 
  -1   3   2      337.43      383.05      4.65 o 
   0   3   2    20607.48    22455.60    246.62 o 
   1   3   2        3.56        2.32      0.57 o 
   2   3   2      164.18      162.64      2.35 o 
   3   3   2     1609.73     1807.34     18.35 o 
   4   3   2     2420.01     2725.83     28.66 o 
   5   3   2     1296.72     1565.71     18.70 o 
   6   3   2      797.28      816.31     10.54 o 
   7   3   2      120.50      113.76      2.38 o 
   8   3   2      307.80      302.14      4.70 o 
   9   3   2      168.08      157.92      3.05 o 
  10   3   2       24.11       27.82      1.24 o 
  11   3   2     1247.58     1125.97     14.81 o 
  12   3   2       71.48       66.05      2.33 o 
  13   3   2      132.29      142.72      2.91 o 
  14   3   2      548.83      565.99     10.51 o 
  15   3   2       89.04       89.03      2.62 o 
  16   3   2       99.40      124.13      2.76 o 
  17   3   2      269.23      294.35      5.48 o 
 -18   4   2      174.41      183.42      3.30 o 
 -17   4   2      148.10      156.97      3.21 o 
 -16   4   2      189.34      190.87      3.88 o 
 -15   4   2       61.93       69.42      2.45 o 
 -14   4   2     1198.66     1200.58     17.70 o 
 -13   4   2       96.08       98.73      3.33 o 
 -12   4   2      486.86      455.38      7.83 o 
 -11   4   2     3627.60     3258.20     37.30 o 
 -10   4   2       95.51       93.62      2.87 o 
  -9   4   2     1326.44     1243.08     19.42 o 
  -8   4   2     1634.15     1525.65     21.34 o 
  -7   4   2      458.15      474.86      6.45 o 
  -6   4   2      120.57      126.52      2.36 o 
  -5   4   2      343.29      410.87      5.50 o 
  -4   4   2     5345.59     5633.19     67.49 o 
  -3   4   2        4.04        5.42      0.66 o 
  -2   4   2     1992.68     2200.09     28.33 o 
  -1   4   2     8783.98     9773.72    124.26 o 
   0   4   2      793.83      971.51     12.40 o 
   1   4   2     6531.22     7129.75     90.82 o 
   2   4   2     1968.77     2084.29     26.88 o 
   3   4   2      147.76      148.38      2.15 o 
   4   4   2     3640.98     3969.70     43.48 o 
   5   4   2      196.37      250.15      3.39 o 
   6   4   2      269.42      360.00      5.21 o 
   7   4   2     1271.00     1246.25     25.79 o 
   8   4   2       16.60       26.30      1.57 o 
   9   4   2       93.96       75.07      3.07 o 
  10   4   2      820.34      733.02      9.45 o 
  11   4   2       42.58       42.97      1.54 o 
  12   4   2       83.88       86.72      2.21 o 
  13   4   2      522.85      502.02      8.12 o 
  14   4   2       31.11       31.91      1.47 o 
  15   4   2        9.64       15.44      1.44 o 
  16   4   2       94.89      126.67      3.54 o 
 -18   5   2      291.55      287.06      9.23 o 
 -17   5   2       97.62       97.14      2.44 o 
 -16   5   2       71.78       77.62      2.44 o 
 -15   5   2      119.74      116.26      3.05 o 
 -14   5   2       37.24       35.66      1.87 o 
 -13   5   2      444.54      413.84      6.28 o 
 -12   5   2      329.20      315.25      5.23 o 
 -11   5   2        0.40        2.57      1.21 o 
 -10   5   2      795.32      716.90     10.68 o 
  -9   5   2      119.59       91.97      2.45 o 
  -8   5   2     1269.38     1304.23     16.53 o 
  -7   5   2       12.19       13.07      1.13 o 
  -6   5   2       35.46       30.83      1.69 o 
  -5   5   2       59.95       58.41      1.58 o 
  -4   5   2      758.33      877.09     10.95 o 
  -3   5   2        7.44       14.57      1.25 o 
  -2   5   2     1902.87     2053.17     25.36 o 
  -1   5   2        9.30       24.50      1.70 o 
   0   5   2     1257.69     1357.23     16.95 o 
   1   5   2     1439.48     1378.18     18.69 o 
   2   5   2     2561.69     2698.25     36.00 o 
   3   5   2     2602.71     2679.68     37.49 o 
   4   5   2      499.98      595.32      8.12 o 
   5   5   2      614.06      693.53     10.14 o 
   6   5   2      182.49      216.54      4.31 o 
   7   5   2      378.75      353.27      6.29 o 
   8   5   2      496.30      430.53      8.24 o 
   9   5   2      571.03      504.07     10.35 o 
  10   5   2     2622.23     2351.24     29.50 o 
  11   5   2      812.20      803.56     10.87 o 
  12   5   2      919.72      989.43     13.05 o 
  13   5   2      452.09      437.84      5.82 o 
  14   5   2        3.07        4.36      1.49 o 
  15   5   2       76.69       91.24      4.12 o 
  16   5   2        1.74        2.98      2.00 o 
 -17   6   2      656.60      721.20     13.04 o 
 -16   6   2      231.79      240.44      4.26 o 
 -15   6   2       53.89       60.70      2.25 o 
 -14   6   2       18.84       12.67      1.51 o 
 -13   6   2        1.07        2.87      1.43 o 
 -12   6   2      382.75      406.76      5.22 o 
 -11   6   2       29.81       24.97      1.37 o 
 -10   6   2      447.86      439.54      5.53 o 
  -9   6   2        5.43        7.69      1.01 o 
  -8   6   2     2063.46     2080.47     27.80 o 
  -7   6   2     1181.36     1159.98     17.57 o 
  -6   6   2      275.10      290.96      4.67 o 
  -5   6   2     2363.27     2368.39     31.06 o 
  -4   6   2      636.10      716.85      9.97 o 
  -3   6   2     2363.82     2336.44     32.57 o 
  -2   6   2        7.00       16.27      1.12 o 
  -1   6   2     1495.95     1795.92     24.25 o 
   0   6   2     7130.12     7858.61    116.16 o 
   1   6   2     1012.52     1182.00     16.21 o 
   2   6   2       89.15      111.21      2.35 o 
   3   6   2       11.81        9.66      0.94 o 
   4   6   2     1948.86     1869.75     28.16 o 
   5   6   2     1521.00     1564.47     23.84 o 
   6   6   2     1531.78     1519.26     23.30 o 
   7   6   2      855.46      817.93     13.80 o 
   8   6   2      106.66      101.60      2.34 o 
   9   6   2      472.71      418.36      7.48 o 
  10   6   2      571.12      501.62      7.83 o 
  11   6   2      185.28      188.12      3.71 o 
  12   6   2      186.50      184.08      4.17 o 
  13   6   2       35.81       38.29      2.31 o 
  14   6   2      492.02      519.40      8.57 o 
  15   6   2       94.33       88.58      8.61 o 
  16   6   2       80.72      104.92      5.54 o 
 -16   7   2        0.21       -1.30      1.30 o 
 -15   7   2        0.70       -1.36      1.36 o 
 -14   7   2      636.44      676.72     10.99 o 
 -13   7   2       49.73       45.63      1.95 o 
 -12   7   2        2.11        0.72      1.11 o 
 -11   7   2       78.73       78.11      2.59 o 
 -10   7   2        3.33        2.88      1.09 o 
  -9   7   2       83.60       73.75      1.93 o 
  -8   7   2     1739.54     1562.94     15.48 o 
  -7   7   2     3957.95     3836.51     53.66 o 
  -6   7   2     2365.03     2277.77     30.18 o 
  -5   7   2     1151.24     1083.09     14.75 o 
  -4   7   2     1196.18     1234.19     17.79 o 
  -3   7   2     1434.81     1520.09     23.00 o 
  -2   7   2      346.86      307.06      5.42 o 
  -1   7   2       14.27       12.28      1.27 o 
   0   7   2      919.59     1045.31     14.56 o 
   1   7   2       64.25       75.34      1.97 o 
   2   7   2      554.61      561.88      8.31 o 
   3   7   2      655.81      684.78     11.12 o 
   4   7   2       31.34       38.99      1.96 o 
   5   7   2      107.35      113.31      3.04 o 
   6   7   2      635.04      622.14     10.52 o 
   7   7   2      122.64      123.57      4.05 o 
   8   7   2       87.60       82.94      3.12 o 
   9   7   2      200.09      178.36      3.71 o 
  10   7   2      407.36      360.94     10.30 o 
  11   7   2        3.72        2.11      1.39 o 
  12   7   2       51.58       57.32      2.44 o 
  13   7   2      172.41      184.35      3.96 o 
  14   7   2       99.00      111.94      2.58 o 
  15   7   2      434.75      454.22     18.83 o 
 -16   8   2      185.98      215.37      8.31 o 
 -15   8   2      347.49      440.14     10.88 o 
 -14   8   2       55.98       56.73      2.37 o 
 -13   8   2      571.04      607.88     10.33 o 
 -12   8   2      308.17      324.13      4.45 o 
 -11   8   2       63.53       60.61      2.50 o 
 -10   8   2      511.83      507.21      7.71 o 
  -9   8   2       40.14       40.20      1.46 o 
  -8   8   2       68.46       65.32      1.79 o 
  -7   8   2     1012.95      930.40     10.31 o 
  -6   8   2      174.79      161.10      2.59 o 
  -5   8   2      248.22      240.27      4.26 o 
  -4   8   2      589.93      599.48      9.86 o 
  -3   8   2      205.00      205.67      4.14 o 
  -2   8   2      278.36      297.61      5.46 o 
  -1   8   2       96.86       86.54      2.75 o 
   0   8   2      812.81      777.08     12.32 o 
   1   8   2       29.55       38.10      2.10 o 
   2   8   2      248.86      238.92      4.95 o 
   3   8   2     1747.62     1676.62     25.58 o 
   4   8   2      895.96      838.05     14.25 o 
   5   8   2     2996.64     2758.32     46.58 o 
   6   8   2      718.68      635.89     11.79 o 
   7   8   2      357.86      351.32      5.92 o 
   8   8   2     1211.02     1122.01     15.23 o 
   9   8   2       14.54       15.64      1.42 o 
  10   8   2      109.82      116.29      3.23 o 
  11   8   2      587.57      591.61      8.57 o 
  12   8   2       16.62       10.48      1.83 o 
  13   8   2       43.60       48.14      1.78 o 
  14   8   2      243.48      250.10      8.03 o 
 -15   9   2       16.71       15.38      2.77 o 
 -14   9   2      485.26      519.92     10.06 o 
 -13   9   2        0.66       -1.39      1.39 o 
 -12   9   2        0.91       -0.25      2.01 o 
 -11   9   2       33.60       34.07      1.52 o 
 -10   9   2      107.99      102.41      3.50 o 
  -9   9   2      167.02      153.33      3.10 o 
  -8   9   2       70.07       74.87      2.46 o 
  -7   9   2       32.59       31.45      1.46 o 
  -6   9   2     2882.62     2750.67     31.85 o 
  -5   9   2        0.74        0.58      0.92 o 
  -4   9   2       44.97       42.83      1.65 o 
  -3   9   2     1071.48      975.52     12.04 o 
  -2   9   2       72.84       78.06      2.03 o 
  -1   9   2      913.58      796.92      9.00 o 
   0   9   2      339.03      279.62      4.07 o 
   1   9   2      303.54      275.60      4.49 o 
   2   9   2      991.64      881.78     13.32 o 
   3   9   2        0.05        1.47      1.11 o 
   4   9   2      452.81      437.15      7.32 o 
   5   9   2      272.22      250.83      4.97 o 
   6   9   2      424.84      428.39      6.80 o 
   7   9   2       65.42       71.81      2.64 o 
   8   9   2     1025.30      987.54     12.28 o 
   9   9   2      236.85      226.27      3.83 o 
  10   9   2      390.49      372.40      5.98 o 
  11   9   2      712.27      697.63      9.11 o 
  12   9   2       54.88       69.30      1.95 o 
  13   9   2       27.41       28.68      1.62 o 
 -14  10   2      133.78      157.83      6.77 o 
 -13  10   2       23.11       20.93      2.01 o 
 -12  10   2      346.72      370.60      6.66 o 
 -11  10   2     1097.33     1107.04     15.22 o 
 -10  10   2      144.13      139.53      4.02 o 
  -9  10   2      125.85      115.41      2.58 o 
  -8  10   2        4.85        5.89      1.15 o 
  -7  10   2      250.24      261.31      4.13 o 
  -6  10   2        0.85        3.14      1.30 o 
  -5  10   2      110.20      108.55      2.43 o 
  -4  10   2      309.42      282.54      4.28 o 
  -3  10   2      490.47      457.90      6.17 o 
  -2  10   2      701.35      641.27      8.84 o 
  -1  10   2      836.99      748.45     10.12 o 
   0  10   2      169.83      160.29      3.97 o 
   1  10   2       16.17       17.19      1.41 o 
   2  10   2      599.27      561.15      9.18 o 
   3  10   2      478.04      446.62      6.78 o 
   4  10   2       24.94       22.71      1.49 o 
   5  10   2     1438.06     1387.30     18.35 o 
   6  10   2       28.19       35.79      2.15 o 
   7  10   2       35.72       32.45      1.84 o 
   8  10   2      797.42      757.55      9.58 o 
   9  10   2       10.20        9.17      1.27 o 
  10  10   2       14.70       18.54      1.33 o 
  11  10   2       34.60       46.10      1.61 o 
  12  10   2       66.73       70.23      3.02 o 
 -12  11   2       12.88       15.37      1.52 o 
 -11  11   2       80.67       78.40      4.02 o 
 -10  11   2       22.25       22.67      1.90 o 
  -9  11   2     2122.21     2116.11     28.21 o 
  -8  11   2      706.96      656.70     17.43 o 
  -7  11   2      481.93      481.40     10.37 o 
  -6  11   2     3298.66     3231.14     36.94 o 
  -5  11   2      267.83      263.93      4.05 o 
  -4  11   2      457.45      461.87      6.22 o 
  -3  11   2     1280.20     1243.08     18.91 o 
  -2  11   2       14.96       19.41      1.58 o 
  -1  11   2      132.60      110.84      3.24 o 
   0  11   2      153.33      140.42      3.63 o 
   1  11   2      264.06      237.66      5.17 o 
   2  11   2      251.87      246.98      4.79 o 
   3  11   2      171.68      162.95      3.79 o 
   4  11   2       26.42       28.60      2.41 o 
   5  11   2       17.25       21.16      1.55 o 
   6  11   2      117.77      110.37      3.39 o 
   7  11   2        1.88        3.40      1.18 o 
   8  11   2       69.79       77.84      2.57 o 
   9  11   2       24.75       26.51      1.68 o 
  10  11   2      320.40      334.94      7.13 o 
  11  11   2       92.00       90.03      3.24 o 
 -11  12   2        0.62       -1.01      2.15 o 
 -10  12   2      115.70      129.18      3.52 o 
  -9  12   2       31.61       30.45      1.78 o 
  -8  12   2        1.45        1.10      1.32 o 
  -7  12   2       20.27       20.23      1.71 o 
  -6  12   2       23.18       26.15      2.26 o 
  -5  12   2       43.02       48.53      1.87 o 
  -4  12   2      336.22      370.05      5.99 o 
  -3  12   2      499.31      512.04     10.16 o 
  -2  12   2       15.86       18.74      1.71 o 
  -1  12   2      141.96      140.89      4.24 o 
   0  12   2       19.12       17.47      2.38 o 
   1  12   2      231.56      228.21      6.05 o 
   2  12   2     1797.37     1737.28     28.73 o 
   3  12   2       91.78       87.39      3.57 o 
   4  12   2      293.86      318.16      7.98 o 
   5  12   2     1685.49     1738.62     23.38 o 
   6  12   2     1480.91     1503.93     29.13 o 
   7  12   2     1191.45     1225.65     19.04 o 
   8  12   2       36.61       38.72      1.86 o 
   9  12   2       21.98       26.14      1.82 o 
  -9  13   2        4.99        3.89      1.23 o 
  -8  13   2      100.87      110.91      4.88 o 
  -7  13   2      241.52      234.44      6.82 o 
  -6  13   2       12.32       14.00      1.43 o 
  -5  13   2      397.68      428.56      8.55 o 
  -4  13   2      178.73      174.51      4.36 o 
  -3  13   2       18.52       20.63      1.63 o 
  -2  13   2      487.97      469.01     11.64 o 
  -1  13   2      264.91      279.87     12.31 o 
   0  13   2       40.30       40.49      3.54 o 
   1  13   2       43.91       42.77      2.71 o 
   2  13   2      740.34      757.12     17.73 o 
   3  13   2       10.24        9.14      1.58 o 
   4  13   2       28.29       25.26      1.99 o 
   5  13   2        0.94       -0.98      1.35 o 
   6  13   2       17.02       18.74      1.67 o 
   7  13   2      280.42      251.37      9.85 o 
  -5  14   2       44.40       41.54      3.38 o 
  -4  14   2        0.50        0.31      1.85 o 
  -3  14   2       63.33       71.77      3.05 o 
  -2  14   2       83.16       82.47      3.26 o 
  -1  14   2        1.57        2.15      1.85 o 
   0  14   2       68.98       77.92      3.26 o 
   1  14   2       71.23       82.15      4.62 o 
   2  14   2      500.29      530.11     17.84 o 
   3  14   2      479.13      505.50     17.23 o 
   4  14   2       68.99       73.84      4.62 o 
 -18   1   3      297.35      357.61      6.26 o 
 -17   1   3      547.91      580.64      9.61 o 
 -16   1   3       19.00       25.23      2.18 o 
 -15   1   3      171.58      173.31      4.31 o 
 -14   1   3      738.34      721.34     11.92 o 
 -13   1   3      142.16      119.79      5.12 o 
 -12   1   3      179.99      172.06      3.44 o 
 -11   1   3      262.13      249.92      5.07 o 
 -10   1   3     1175.38     1128.43     16.16 o 
  -9   1   3     1809.37     1951.67     26.82 o 
  -8   1   3     2881.32     2906.14     50.88 o 
  -7   1   3     2982.40     3026.60     52.35 o 
  -6   1   3      953.74     1087.69     13.06 o 
  -5   1   3     8542.76     8978.76    103.61 o 
  -4   1   3       38.38       35.58      1.08 o 
  -3   1   3       10.56       12.67      0.94 o 
  -2   1   3    11916.01    12744.12    150.87 o 
  -1   1   3      315.22      347.07      4.54 o 
   0   1   3     1110.38     1136.45     12.45 o 
   1   1   3      722.01      795.43      9.37 o 
   2   1   3     4845.56     5099.32     54.82 o 
   3   1   3       17.21       22.18      1.18 o 
   4   1   3     1061.09     1260.30     13.57 o 
   5   1   3        9.83       21.42      1.58 o 
   6   1   3      196.10      132.43      2.27 o 
   7   1   3      591.88      664.24      7.76 o 
   8   1   3      463.45      471.67      5.89 o 
   9   1   3      544.30      515.52      7.42 o 
  10   1   3      618.73      563.64      8.81 o 
  11   1   3      113.67      110.57      3.34 o 
  12   1   3      126.70      123.01      2.86 o 
  13   1   3      201.35      191.51      3.25 o 
  14   1   3       16.27       15.82      1.48 o 
  15   1   3      850.55      869.03     11.95 o 
  16   1   3      548.63      561.68      8.73 o 
  17   1   3       46.01       45.14      2.01 o 
 -18   2   3      523.12      552.94     10.51 o 
 -17   2   3       16.52       16.23      1.56 o 
 -16   2   3      205.26      205.71      4.10 o 
 -15   2   3        0.06        1.23      1.69 o 
 -14   2   3      171.71      169.18      4.27 o 
 -13   2   3      502.77      485.30      8.21 o 
 -12   2   3      164.92      156.60      3.89 o 
 -11   2   3       95.40       83.83      2.61 o 
 -10   2   3       18.72       32.84      3.69 o 
  -9   2   3        7.46        7.67      1.29 o 
  -8   2   3      763.93      716.24     11.58 o 
  -7   2   3      299.57      263.58      3.88 o 
  -6   2   3     2029.75     2144.79     25.13 o 
  -5   2   3     3069.20     3181.68     37.07 o 
  -4   2   3     6340.58     6510.91     69.85 o 
  -3   2   3     1427.60     1443.86     14.86 o 
  -2   2   3      652.50      788.80      8.77 o 
  -1   2   3      257.43      265.35      3.95 o 
   0   2   3      120.64      169.38      3.80 o 
   1   2   3     1295.77     1386.76     14.50 o 
   2   2   3     1597.85     1626.80     17.10 o 
   3   2   3     1654.78     1582.15     17.51 o 
   4   2   3     2483.61     2462.17     26.15 o 
   5   2   3     4087.17     4293.53     45.19 o 
   6   2   3     7773.81     8270.88     89.91 o 
   7   2   3     1596.12     1590.71     17.44 o 
   8   2   3      324.02      312.34      4.89 o 
   9   2   3     2873.56     2760.72     38.07 o 
  10   2   3      195.77      176.27      4.26 o 
  11   2   3      275.89      257.89      4.43 o 
  12   2   3      170.50      159.84      3.31 o 
  13   2   3       54.15       48.84      1.87 o 
  14   2   3        1.16        1.02      1.36 o 
  15   2   3       27.72       25.88      1.60 o 
  16   2   3        2.15        1.41      1.18 o 
 -18   3   3      602.44      633.03     10.03 o 
 -17   3   3       25.46       34.89      1.95 o 
 -16   3   3     1730.75     1823.01     27.60 o 
 -15   3   3      579.44      606.22      9.76 o 
 -14   3   3      263.99      267.51      5.35 o 
 -13   3   3     1545.36     1513.55     26.63 o 
 -12   3   3      316.28      276.14      5.49 o 
 -11   3   3      652.01      589.42      9.23 o 
 -10   3   3      307.18      288.94      9.10 o 
  -9   3   3     3252.27     3014.76     45.30 o 
  -8   3   3      585.56      577.94      9.06 o 
  -7   3   3     2244.00     2191.09     29.49 o 
  -6   3   3     3893.40     4048.96     49.67 o 
  -5   3   3      186.27      224.43      3.10 o 
  -4   3   3     4827.36     5117.55     55.16 o 
  -3   3   3       31.39       27.82      0.85 o 
  -2   3   3      324.49      328.98      4.15 o 
  -1   3   3     1379.78     1629.79     22.30 o 
   0   3   3      229.45      237.75      3.10 o 
   1   3   3       65.83       99.74      1.74 o 
   2   3   3       10.87       31.19      2.44 o 
   3   3   3     1732.84     1881.20     20.75 o 
   4   3   3        0.35        1.89      0.73 o 
   5   3   3     5172.88     5607.30     60.92 o 
   6   3   3       42.86       54.57      1.62 o 
   7   3   3     2294.71     2360.06     29.61 o 
   8   3   3      554.50      527.00      8.33 o 
   9   3   3      291.54      278.49      6.53 o 
  10   3   3      557.27      492.13      7.08 o 
  11   3   3      759.42      693.10      8.69 o 
  12   3   3       11.26       11.63      1.50 o 
  13   3   3      261.69      242.89      4.07 o 
  14   3   3     1425.86     1413.52     18.67 o 
  15   3   3      181.94      195.72      3.91 o 
  16   3   3      177.06      196.22      4.38 o 
 -18   4   3      213.19      224.60      4.10 o 
 -17   4   3      221.52      216.09      4.38 o 
 -16   4   3        3.29        4.32      1.65 o 
 -15   4   3       24.19       23.43      1.94 o 
 -14   4   3       48.51       42.48      2.26 o 
 -13   4   3      744.02      745.81     11.63 o 
 -12   4   3      605.60      541.01      8.92 o 
 -11   4   3     1064.08      968.89     20.12 o 
 -10   4   3      782.90      725.82     19.94 o 
  -9   4   3        0.37        2.02      1.25 o 
  -8   4   3       98.86       99.23      2.55 o 
  -7   4   3      369.14      401.16      6.26 o 
  -6   4   3     2125.50     2243.02     28.46 o 
  -5   4   3     2414.33     2630.37     33.08 o 
  -4   4   3      471.01      439.00      6.05 o 
  -3   4   3     2746.23     3249.02     45.76 o 
  -2   4   3      840.77      795.51     10.64 o 
  -1   4   3      582.97      780.99     10.46 o 
   0   4   3     2071.56     2379.54     30.71 o 
   1   4   3      884.64      920.48     12.26 o 
   2   4   3      691.47      668.58      9.10 o 
   3   4   3      625.43      655.10      8.87 o 
   4   4   3      107.48      111.41      2.15 o 
   5   4   3      666.85      664.04      8.26 o 
   6   4   3       18.07       20.30      1.19 o 
   7   4   3       26.34       37.64      2.66 o 
   8   4   3       17.23       18.81      1.50 o 
   9   4   3       50.20       38.69      1.62 o 
  10   4   3      669.97      605.84      7.75 o 
  11   4   3       81.90       54.77      1.93 o 
  12   4   3       54.80       47.71      1.65 o 
  13   4   3      187.67      191.03      3.16 o 
  14   4   3       60.67       50.98      2.06 o 
  15   4   3       66.46       73.66      2.96 o 
 -17   5   3       74.86       85.93      3.48 o 
 -16   5   3      688.72      708.55     10.10 o 
 -15   5   3       31.58       25.57      1.79 o 
 -14   5   3      383.68      375.31      6.58 o 
 -13   5   3     1127.99     1107.08     16.40 o 
 -12   5   3        1.19       -0.20      1.81 o 
 -11   5   3        0.99       -0.98      1.65 o 
 -10   5   3      189.54      146.36      3.14 o 
  -9   5   3      900.81      870.50     14.21 o 
  -8   5   3       49.76       55.73      2.07 o 
  -7   5   3       37.51       39.78      1.48 o 
  -6   5   3      552.09      573.43      7.58 o 
  -5   5   3      619.94      655.87      8.50 o 
  -4   5   3       93.01      173.89      3.20 o 
  -3   5   3     3171.17     3296.64     44.00 o 
  -2   5   3     7213.56     8455.10    111.37 o 
  -1   5   3      651.35      620.55     11.38 o 
   0   5   3     1519.89     1718.27     21.41 o 
   1   5   3     3440.24     3822.81     53.59 o 
   2   5   3      211.09      163.16      2.89 o 
   3   5   3      462.96      493.08      7.06 o 
   4   5   3      470.07      494.82      7.65 o 
   5   5   3     1123.43     1106.09     27.48 o 
   6   5   3      418.25      403.93      8.78 o 
   7   5   3       62.12       61.55      3.26 o 
   8   5   3        7.68        6.05      1.20 o 
   9   5   3      514.10      434.74      7.29 o 
  10   5   3      868.05      814.93     11.92 o 
  11   5   3      814.22      790.68     13.33 o 
  12   5   3      486.48      521.88      9.19 o 
  13   5   3      603.97      600.94     11.13 o 
  14   5   3     1277.68     1344.14     28.38 o 
  15   5   3      158.81      171.37      7.38 o 
 -17   6   3        5.23        2.22      1.62 o 
 -16   6   3       50.21       53.44      1.94 o 
 -15   6   3      205.35      217.07      4.06 o 
 -14   6   3        0.43       -0.30      1.38 o 
 -13   6   3      341.14      292.40      4.67 o 
 -12   6   3      239.18      209.79      4.09 o 
 -11   6   3       19.28       18.53      1.67 o 
 -10   6   3     1976.22     1856.78     25.06 o 
  -9   6   3      425.12      389.78      5.87 o 
  -8   6   3       78.45       86.84      2.42 o 
  -7   6   3     1427.97     1414.83     17.77 o 
  -6   6   3      298.08      288.63      4.32 o 
  -5   6   3      674.24      640.53      9.40 o 
  -4   6   3     3554.97     3556.87     47.65 o 
  -3   6   3        8.55       13.39      1.14 o 
  -2   6   3       77.51       84.00      2.43 o 
  -1   6   3       34.18       43.90      2.78 o 
   0   6   3      477.05      541.57      7.91 o 
   1   6   3        9.65       14.37      1.02 o 
   2   6   3     1082.91     1064.88     16.39 o 
   3   6   3     1622.60     1526.34     29.10 o 
   4   6   3      173.64      132.91      6.15 o 
   5   6   3     1976.93     1915.02     42.56 o 
   6   6   3     1108.92     1075.33     24.85 o 
   7   6   3       77.59       72.90      3.23 o 
   8   6   3     1231.35     1117.70     37.84 o 
   9   6   3       76.08       62.82      2.83 o 
  10   6   3       28.43       22.48      2.10 o 
  11   6   3     1577.22     1512.17     26.13 o 
  12   6   3      173.54      166.76      4.46 o 
  13   6   3        0.71        1.21      2.10 o 
  14   6   3       65.47       76.64      3.04 o 
 -16   7   3       42.97       57.53      4.31 o 
 -15   7   3      496.73      542.52     10.40 o 
 -14   7   3      407.45      412.60      6.46 o 
 -13   7   3      180.83      175.49      3.69 o 
 -12   7   3       85.29       81.21      2.28 o 
 -11   7   3        7.15        4.99      1.27 o 
 -10   7   3        6.75        5.35      1.18 o 
  -9   7   3      363.53      339.70      4.79 o 
  -8   7   3     4771.42     4505.90     56.40 o 
  -7   7   3      466.84      428.22      8.04 o 
  -6   7   3       28.42       26.15      2.00 o 
  -5   7   3     2366.69     2310.54     47.67 o 
  -4   7   3      207.47      210.25      4.86 o 
  -3   7   3      316.13      350.91      7.11 o 
  -2   7   3      288.22      262.72      5.68 o 
  -1   7   3       30.33       24.96      1.92 o 
   0   7   3      106.02      117.97      3.22 o 
   1   7   3        0.53        2.51      1.00 o 
   2   7   3     1028.25      991.17     15.78 o 
   3   7   3      764.27      706.38     14.61 o 
   4   7   3     1673.12     1584.74     47.88 o 
   5   7   3      138.18      134.63      3.91 o 
   6   7   3      865.79      811.14     20.00 o 
   7   7   3     1039.71      999.48     34.77 o 
   8   7   3       81.83       79.30      4.46 o 
   9   7   3      118.67      111.38      6.04 o 
  10   7   3       18.28       13.36      1.73 o 
  11   7   3      158.39      156.96      4.32 o 
  12   7   3        7.85        9.28      1.70 o 
  13   7   3      927.14      938.31     16.40 o 
  14   7   3        1.73        0.83      1.70 o 
 -15   8   3      488.65      522.41     11.82 o 
 -14   8   3       31.86       44.71      2.28 o 
 -13   8   3      134.14      162.63      4.53 o 
 -12   8   3     1209.00     1124.86     26.74 o 
 -11   8   3      421.18      381.27     11.81 o 
 -10   8   3     1194.31     1167.65     14.18 o 
  -9   8   3       53.41       57.67      2.19 o 
  -8   8   3       50.23       48.95      1.90 o 
  -7   8   3       34.91       41.33      1.77 o 
  -6   8   3     2030.29     1972.04     28.00 o 
  -5   8   3      417.11      373.67      5.48 o 
  -4   8   3      256.19      228.04      4.22 o 
  -3   8   3     1198.53     1185.27     21.19 o 
  -2   8   3      144.11      141.96      3.80 o 
  -1   8   3        9.76       11.02      1.44 o 
   0   8   3      177.72      165.34      5.70 o 
   1   8   3      102.11       99.79      3.17 o 
   2   8   3       25.98       26.47      2.35 o 
   3   8   3      234.80      244.36      6.54 o 
   4   8   3     3679.40     3387.13    114.72 o 
   5   8   3      837.57      822.67     26.17 o 
   6   8   3      184.05      187.16      6.29 o 
   7   8   3      312.54      311.98      8.00 o 
   8   8   3      849.49      801.19     15.26 o 
   9   8   3       52.54       54.12      3.38 o 
  10   8   3       13.55       16.21      1.65 o 
  11   8   3      284.24      289.75      5.49 o 
  12   8   3       19.72       15.56      1.52 o 
  13   8   3      388.00      396.19     11.01 o 
 -14   9   3        2.62        1.49      1.34 o 
 -13   9   3       75.55       74.85      2.50 o 
 -12   9   3      236.90      247.29      5.17 o 
 -11   9   3       90.92       91.60      2.84 o 
 -10   9   3       74.15       69.99      2.16 o 
  -9   9   3      325.33      328.60      5.35 o 
  -8   9   3      251.55      249.92      4.84 o 
  -7   9   3      978.57      988.29     13.20 o 
  -6   9   3      234.60      227.87      4.13 o 
  -5   9   3     1848.96     1786.32     22.71 o 
  -4   9   3        7.03        9.78      1.15 o 
  -3   9   3      238.81      240.78      4.58 o 
  -2   9   3     1767.80     1673.43     23.46 o 
  -1   9   3      856.36      814.13     13.83 o 
   0   9   3     1612.22     1556.08     25.02 o 
   1   9   3     3453.59     3320.68     62.50 o 
   2   9   3      681.93      668.36     14.03 o 
   3   9   3      396.42      377.75      7.46 o 
   4   9   3      252.28      252.69      7.04 o 
   5   9   3     1044.33     1010.36     17.21 o 
   6   9   3       96.92       97.47      3.64 o 
   7   9   3       13.56       17.60      1.88 o 
   8   9   3     1221.78     1202.44     21.53 o 
   9   9   3      225.03      194.31      3.88 o 
  10   9   3      609.44      603.68      8.80 o 
  11   9   3      162.34      162.29      3.19 o 
  12   9   3      190.18      185.16      3.66 o 
  13   9   3      297.87      292.35      6.74 o 
 -13  10   3      373.13      365.10     12.96 o 
 -12  10   3      309.49      330.07      8.04 o 
 -11  10   3      854.74      864.86     27.38 o 
 -10  10   3      295.41      285.86      6.54 o 
  -9  10   3      388.90      409.33      6.47 o 
  -8  10   3      112.06      110.37      3.69 o 
  -7  10   3        8.08        7.32      1.26 o 
  -6  10   3      568.52      582.04      8.26 o 
  -5  10   3       19.62       27.90      1.93 o 
  -4  10   3      496.39      487.45      7.83 o 
  -3  10   3       60.66       61.46      2.20 o 
  -2  10   3       84.39       99.97      3.10 o 
  -1  10   3      386.53      406.91      7.67 o 
   0  10   3       68.56       66.36      2.92 o 
   1  10   3      520.39      507.37     10.97 o 
   2  10   3       11.71       11.01      1.91 o 
   3  10   3      106.50      101.39      4.03 o 
   4  10   3     1228.32     1200.75     19.77 o 
   5  10   3       31.69       35.86      2.10 o 
   6  10   3       80.70       81.93      3.03 o 
   7  10   3      534.93      515.09      8.49 o 
   8  10   3       64.91       65.89      2.30 o 
   9  10   3      211.35      213.53      4.52 o 
  10  10   3      250.02      270.37      4.45 o 
  11  10   3      240.07      247.43      5.14 o 
  12  10   3     1425.63     1357.00     22.14 o 
 -12  11   3       55.48       56.36      2.81 o 
 -11  11   3       53.09       56.09      2.95 o 
 -10  11   3        4.73        2.71      1.58 o 
  -9  11   3      141.33      141.88      4.24 o 
  -8  11   3       23.10       31.90      1.62 o 
  -7  11   3      206.84      201.87      4.20 o 
  -6  11   3      752.28      753.92     10.23 o 
  -5  11   3        2.47        1.45      1.23 o 
  -4  11   3       32.77       33.81      1.78 o 
  -3  11   3      105.05      107.21      3.12 o 
  -2  11   3        0.14       -0.39      2.05 o 
  -1  11   3      493.42      451.37      8.20 o 
   0  11   3        5.64        4.39      1.62 o 
   1  11   3      227.92      216.66      5.01 o 
   2  11   3      694.38      684.10     13.14 o 
   3  11   3       17.31       19.85      1.94 o 
   4  11   3        7.20       10.13      2.02 o 
   5  11   3       23.77       27.77      1.90 o 
   6  11   3       83.02       79.82      2.88 o 
   7  11   3       31.25       37.29      2.13 o 
   8  11   3       21.82       26.49      1.74 o 
   9  11   3      149.77      161.14      3.51 o 
  10  11   3        2.18        2.15      1.38 o 
 -10  12   3       34.86       30.64      2.06 o 
  -9  12   3       79.63       86.86      2.93 o 
  -8  12   3      197.45      214.21      5.13 o 
  -7  12   3       43.35       38.10      2.23 o 
  -6  12   3       52.76       52.33      2.65 o 
  -5  12   3        6.16        5.69      1.62 o 
  -4  12   3      203.99      216.65     10.46 o 
  -3  12   3       30.18       29.58      1.76 o 
  -2  12   3       80.47       79.27      2.77 o 
  -1  12   3       83.77       74.26      3.40 o 
   0  12   3        3.99        5.08      2.00 o 
   1  12   3      120.29      125.40      4.92 o 
   2  12   3      144.96      157.80      4.39 o 
   3  12   3      196.85      202.35      5.11 o 
   4  12   3        7.96       10.28      1.81 o 
   5  12   3      322.38      333.72      6.04 o 
   6  12   3       11.97       16.01      2.18 o 
   7  12   3      172.88      164.48      4.31 o 
   8  12   3        1.32       -1.30      1.30 o 
  -8  13   3       45.03       43.15      2.28 o 
  -7  13   3       22.67       17.81      1.58 o 
  -6  13   3       14.50       16.12      2.20 o 
  -5  13   3       39.55       35.28      2.14 o 
  -4  13   3      175.32      179.17      5.21 o 
  -3  13   3      113.87      131.67      6.15 o 
  -2  13   3      984.83     1016.85     32.92 o 
  -1  13   3     1621.30     1732.79     54.15 o 
   0  13   3       76.18       89.22      5.54 o 
   1  13   3      503.65      526.42     18.15 o 
   2  13   3     1016.06     1047.92     33.54 o 
   3  13   3      570.46      608.10     14.25 o 
   4  13   3      541.89      571.60     13.48 o 
   5  13   3       37.56       44.24      4.77 o 
   6  13   3        7.10        4.92      2.46 o 
  -3  14   3      289.37      321.21     11.38 o 
  -2  14   3        0.49        1.85      1.85 o 
  -1  14   3       77.38       77.53      4.31 o 
 -18   0   4        7.23        5.72      2.06 o 
 -17   0   4       76.68       77.22      5.54 o 
 -16   0   4       24.46       31.07      4.31 o 
 -15   0   4     2217.47     2179.84     63.69 o 
 -14   0   4      299.63      296.59     12.00 o 
 -13   0   4     1951.77     1839.55     54.77 o 
 -12   0   4     2701.46     2368.13     69.23 o 
 -11   0   4       10.48       14.39      2.59 o 
 -10   0   4     1432.39     1175.07     26.51 o 
  -9   0   4      651.46      597.38     14.52 o 
  -8   0   4        3.09       13.80      2.37 o 
  -7   0   4       23.03       10.41      2.00 o 
  -6   0   4      449.34      438.33     10.97 o 
  -5   0   4        7.98       12.97      1.39 o 
  -4   0   4      777.49      792.27     18.12 o 
  -3   0   4     1170.98     1182.97     26.38 o 
  -2   0   4      331.75      375.31     12.39 o 
  -1   0   4     2716.74     2960.96     51.02 o 
   0   0   4      550.68      646.15     24.95 o 
   1   0   4    10410.43    11129.92    231.99 o 
   2   0   4      902.04     1013.15     18.19 o 
   3   0   4      259.35      310.14      6.37 o 
   4   0   4      167.10      115.12      3.27 o 
   5   0   4     1428.58     1522.25     27.12 o 
   6   0   4      110.60      138.72      4.81 o 
   7   0   4      167.53      129.83      4.07 o 
   8   0   4     2878.25     2708.33     47.99 o 
   9   0   4       13.67       19.75      1.79 o 
  10   0   4      756.25      694.11     11.92 o 
  11   0   4     3306.65     3042.40     46.28 o 
  12   0   4      764.78      719.34     20.43 o 
  13   0   4      392.79      392.30     14.21 o 
  14   0   4      814.25      836.43     17.94 o 
  15   0   4       15.10       11.91      4.77 o 
  16   0   4      206.26      231.12      5.52 o 
 -18   1   4        1.45       -1.33      1.60 o 
 -17   1   4        0.68       -0.51      4.40 o 
 -16   1   4        0.57        0.22      2.01 o 
 -15   1   4       41.37       36.29      2.77 o 
 -14   1   4        9.79        3.73      2.36 o 
 -13   1   4      286.99      273.94      7.45 o 
 -12   1   4     1262.74     1185.85     27.94 o 
 -11   1   4     1965.01     1723.63     23.99 o 
 -10   1   4      529.06      493.33     10.50 o 
  -9   1   4      481.34      435.16      7.88 o 
  -8   1   4      539.11      534.69      9.14 o 
  -7   1   4       69.54       85.55      2.78 o 
  -6   1   4      243.43      283.01      4.64 o 
  -5   1   4      747.02      867.23     12.21 o 
  -4   1   4      621.59      588.71     10.03 o 
  -3   1   4     2495.29     2521.83     32.15 o 
  -2   1   4     4889.17     5168.45     62.78 o 
  -1   1   4     3085.44     3136.11     52.40 o 
   0   1   4      810.48      786.05     12.05 o 
   1   1   4      201.65      188.92      2.94 o 
   2   1   4     1668.04     1723.19     21.38 o 
   3   1   4     2351.22     2514.02     31.14 o 
   4   1   4        4.20        6.32      0.96 o 
   5   1   4      266.60      280.61      4.36 o 
   6   1   4      125.19      112.18      2.50 o 
   7   1   4      821.36      812.47     10.96 o 
   8   1   4       77.69       69.59      2.35 o 
   9   1   4      196.25      178.51      3.49 o 
  10   1   4      845.19      769.39      9.16 o 
  11   1   4      207.26      190.53      3.79 o 
  12   1   4       17.09       15.33      1.51 o 
  13   1   4       69.62       69.74      2.70 o 
  14   1   4       27.80       26.02      1.78 o 
  15   1   4        0.06        1.25      1.25 o 
  16   1   4        7.47       11.37      1.35 o 
 -18   2   4      413.38      421.07     26.77 o 
 -17   2   4        1.57       -0.31      2.18 o 
 -16   2   4        0.89       -1.83      1.83 o 
 -15   2   4       87.44      102.77      3.69 o 
 -14   2   4      487.93      477.13      9.05 o 
 -13   2   4      353.65      352.50      7.26 o 
 -12   2   4       44.86       50.18      2.87 o 
 -11   2   4     1320.66     1241.31     24.82 o 
 -10   2   4       97.18       86.35      3.61 o 
  -9   2   4       21.05       18.67      2.23 o 
  -8   2   4       77.72       71.62      2.99 o 
  -7   2   4       43.04       32.52      3.39 o 
  -6   2   4       75.04       78.06      2.14 o 
  -5   2   4     1600.79     1823.46     24.68 o 
  -4   2   4      902.18      895.93     13.27 o 
  -3   2   4     1825.99     2006.21     28.79 o 
  -2   2   4       34.13       29.77      1.05 o 
  -1   2   4      130.56      149.11      2.33 o 
   0   2   4     3360.07     3697.27     48.85 o 
   1   2   4      773.45      798.34      9.66 o 
   2   2   4      675.17      719.59      9.32 o 
   3   2   4     1936.65     1934.96     24.02 o 
   4   2   4      530.47      603.29      8.13 o 
   5   2   4     2423.49     2362.84     29.49 o 
   6   2   4      312.24      330.53      5.06 o 
   7   2   4      469.51      479.01      6.98 o 
   8   2   4     2349.40     2215.39     26.85 o 
   9   2   4       79.00       76.97      2.92 o 
  10   2   4     1019.42      967.62     12.13 o 
  11   2   4       24.88       26.33      1.67 o 
  12   2   4      215.66      210.41      3.86 o 
  13   2   4        3.74        4.26      1.32 o 
  14   2   4        3.54        6.62      1.39 o 
  15   2   4      115.39      126.49      4.56 o 
  16   2   4       55.36       62.22      2.71 o 
 -18   3   4       19.56       18.13      2.06 o 
 -17   3   4        6.33        8.31      2.18 o 
 -16   3   4      225.80      234.56     12.46 o 
 -15   3   4       37.99       40.07      2.94 o 
 -14   3   4        2.52        1.60      2.23 o 
 -13   3   4      174.88      179.73      5.69 o 
 -12   3   4      155.12      163.38      5.54 o 
 -11   3   4       24.39       21.62      2.70 o 
 -10   3   4      933.51      844.30     15.79 o 
  -9   3   4      112.48      125.65      4.81 o 
  -8   3   4        9.66        7.06      2.16 o 
  -7   3   4      244.41      250.60      5.61 o 
  -6   3   4      959.33      913.71     16.84 o 
  -5   3   4      502.84      541.98      8.96 o 
  -4   3   4     6252.70     6860.31     95.80 o 
  -3   3   4      686.76      716.22     10.61 o 
  -2   3   4      430.19      454.09      6.94 o 
  -1   3   4     1581.40     1578.69     30.20 o 
   0   3   4        8.24        3.45      0.98 o 
   1   3   4     1794.11     1948.44     27.06 o 
   2   3   4     1307.49     1377.63     19.48 o 
   3   3   4       76.20      100.39      2.25 o 
   4   3   4        1.27        7.37      1.09 o 
   5   3   4      921.18      886.21     12.20 o 
   6   3   4      130.43      101.35      2.66 o 
   7   3   4      218.78      215.95      4.71 o 
   8   3   4      195.29      182.23      3.48 o 
   9   3   4      519.39      486.09      7.68 o 
  10   3   4       68.02       72.25      2.55 o 
  11   3   4       33.84       35.02      1.67 o 
  12   3   4      155.83      144.78      4.48 o 
  13   3   4        2.19        4.94      1.70 o 
  14   3   4       56.83       56.47      2.93 o 
  15   3   4      352.99      359.65      6.87 o 
 -18   4   4        1.97        2.15      2.15 o 
 -17   4   4       82.45       85.81      3.55 o 
 -16   4   4       25.36       25.85      2.71 o 
 -15   4   4      656.12      634.34     12.01 o 
 -14   4   4      676.55      678.07     11.93 o 
 -13   4   4      330.99      318.92      7.79 o 
 -12   4   4     2413.68     2254.98     41.83 o 
 -11   4   4     2090.77     2003.50     44.95 o 
 -10   4   4       10.80       11.48      2.04 o 
  -9   4   4       51.44       51.91      3.43 o 
  -8   4   4     1051.65      996.28     18.56 o 
  -7   4   4      218.39      237.43      5.44 o 
  -6   4   4     2097.87     2138.20     39.57 o 
  -5   4   4      191.57      194.94      4.33 o 
  -4   4   4     3375.79     3508.62     90.92 o 
  -3   4   4     4005.89     4207.72     94.29 o 
  -2   4   4     1870.13     2076.28     47.20 o 
  -1   4   4     1287.03     1412.28     26.52 o 
   0   4   4     6593.75     6880.83    132.17 o 
   1   4   4      452.25      449.62     11.52 o 
   2   4   4      202.67      188.00      4.84 o 
   3   4   4       86.35       84.15      3.16 o 
   4   4   4     1369.52     1448.39     27.41 o 
   5   4   4        1.60        3.40      1.58 o 
   6   4   4     1128.57     1139.91     20.10 o 
   7   4   4     1674.11     1472.82     23.67 o 
   8   4   4       59.91       50.44      2.25 o 
   9   4   4      817.46      732.27     12.15 o 
  10   4   4     1838.42     1715.33     26.79 o 
  11   4   4      692.65      699.56     10.37 o 
  12   4   4      873.67      905.22     15.80 o 
  13   4   4      521.33      546.55      8.68 o 
  14   4   4       94.46      109.69      4.20 o 
  15   4   4      477.50      579.99     12.62 o 
 -17   5   4       42.96       42.56      2.49 o 
 -16   5   4      180.70      191.43      5.39 o 
 -15   5   4        3.39        7.73      1.94 o 
 -14   5   4       22.79       23.25      2.11 o 
 -13   5   4      162.00      170.35      4.50 o 
 -12   5   4     1171.54     1187.52     19.37 o 
 -11   5   4       99.99       89.57      3.65 o 
 -10   5   4        0.64        2.72      1.84 o 
  -9   5   4      889.09      833.11     12.77 o 
  -8   5   4      240.30      240.19      9.90 o 
  -7   5   4       24.24       37.65      3.28 o 
  -6   5   4      546.86      575.94     12.69 o 
  -5   5   4      262.18      248.24      7.29 o 
  -4   5   4      228.63      231.79      6.85 o 
  -3   5   4       51.68       57.70      4.15 o 
  -2   5   4     3427.44     3475.91     78.20 o 
  -1   5   4     7562.41     7736.41    241.98 o 
   0   5   4     1030.10      971.63     18.65 o 
   1   5   4     4646.40     4483.72     86.74 o 
   2   5   4      774.49      778.17     15.39 o 
   3   5   4       71.29       67.14      2.92 o 
   4   5   4        0.39        1.52      1.43 o 
   5   5   4       75.21       80.19      4.98 o 
   6   5   4        1.90        0.95      3.55 o 
   7   5   4      957.76      883.63     27.38 o 
   8   5   4       63.63       68.71      4.02 o 
   9   5   4      421.59      406.93      8.28 o 
  10   5   4      617.30      601.38     11.24 o 
  11   5   4       65.50       76.92      3.92 o 
  12   5   4       79.36       77.33      3.10 o 
  13   5   4       26.84       28.59      2.14 o 
 -16   6   4        2.56       -1.23      3.08 o 
 -15   6   4       91.27      110.35      3.73 o 
 -14   6   4       13.40       15.86      2.51 o 
 -13   6   4      590.58      621.35      9.59 o 
 -12   6   4      111.29      115.92      3.46 o 
 -11   6   4      380.00      384.25      7.53 o 
 -10   6   4     1109.83     1087.12     15.75 o 
  -9   6   4      248.57      246.05      4.76 o 
  -8   6   4      506.12      462.93     13.90 o 
  -7   6   4      110.28      101.76      3.99 o 
  -6   6   4      982.61      940.85     22.95 o 
  -5   6   4     2574.65     2579.57     58.84 o 
  -4   6   4      288.74      281.29      8.15 o 
  -3   6   4     1324.98     1323.56     34.92 o 
  -2   6   4      107.94      109.65      7.38 o 
  -1   6   4      493.66      480.35     15.54 o 
   0   6   4     1968.58     1932.78     62.15 o 
   1   6   4     2047.21     2056.35     46.77 o 
   2   6   4      478.24      472.58     16.92 o 
   3   6   4      321.58      327.81     12.61 o 
   4   6   4     2401.62     2291.39     66.92 o 
   5   6   4      117.92      114.15      6.77 o 
   6   6   4      650.85      621.49     20.31 o 
   7   6   4      397.26      384.89     13.85 o 
   8   6   4      731.11      730.41     23.38 o 
   9   6   4        6.91        6.31      2.18 o 
  10   6   4      379.64      359.48      8.91 o 
  11   6   4      572.54      596.31     13.25 o 
  12   6   4      329.02      377.35      8.91 o 
  13   6   4       46.50       61.15      3.08 o 
  14   6   4        0.59        0.31      2.15 o 
 -16   7   4       98.66      106.45      4.92 o 
 -15   7   4      123.65      160.08      5.11 o 
 -14   7   4      503.87      556.53     13.77 o 
 -13   7   4        4.43        7.81      2.25 o 
 -12   7   4        3.59        2.95      2.25 o 
 -11   7   4        3.99        3.69      4.00 o 
 -10   7   4      663.18      624.32     12.85 o 
  -9   7   4      341.30      344.99      9.54 o 
  -8   7   4        8.98       12.13      2.86 o 
  -7   7   4      651.05      638.58     13.69 o 
  -6   7   4      767.05      726.03     15.21 o 
  -5   7   4     1093.04     1078.12     22.30 o 
  -4   7   4      707.35      714.70     20.16 o 
  -3   7   4      180.42      176.30      6.71 o 
  -2   7   4      552.36      495.35     17.84 o 
  -1   7   4       25.78       24.61      3.08 o 
   0   7   4       76.54       74.15      4.92 o 
   1   7   4      127.03      141.84      7.08 o 
   2   7   4       28.51       27.89      3.23 o 
   3   7   4      796.13      713.26     26.92 o 
   4   7   4     1034.52      921.47     28.92 o 
   5   7   4     2899.57     2794.25     80.61 o 
   6   7   4      117.09       98.45      6.77 o 
   7   7   4      107.56      105.53      6.77 o 
   8   7   4     1328.18     1282.37     38.46 o 
   9   7   4       35.73       34.86      2.29 o 
  10   7   4        0.39       -1.27      1.52 o 
  11   7   4      155.36      151.91      9.54 o 
  12   7   4      136.16      137.05      5.38 o 
  13   7   4      138.47      151.60      4.24 o 
 -15   8   4      139.46      150.14      6.15 o 
 -14   8   4        1.09       -1.23      1.74 o 
 -13   8   4       99.27      109.56      3.85 o 
 -12   8   4      269.30      272.41      5.46 o 
 -11   8   4       58.74       52.85      3.82 o 
 -10   8   4       25.87       26.63      2.40 o 
  -9   8   4      938.93      906.90     15.77 o 
  -8   8   4      101.14      101.15      3.88 o 
  -7   8   4     1288.52     1223.16     23.95 o 
  -6   8   4     2461.13     2312.05     36.13 o 
  -5   8   4      366.13      378.63      8.71 o 
  -4   8   4      315.56      266.75      7.02 o 
  -3   8   4       15.74       19.71      2.47 o 
  -2   8   4      635.43      611.24     20.15 o 
  -1   8   4      133.20      116.81      4.98 o 
   0   8   4      281.06      256.65      8.01 o 
   1   8   4      356.31      345.60     22.00 o 
   2   8   4      205.48      177.83      7.38 o 
   3   8   4       13.23       15.69      3.38 o 
   4   8   4       26.74       20.00      4.00 o 
   5   8   4      915.99      849.47     27.07 o 
   6   8   4        8.95       16.00      3.69 o 
   7   8   4       23.54       26.15      4.00 o 
   8   8   4      923.66      971.62     30.15 o 
   9   8   4      611.31      627.60     11.63 o 
  10   8   4      226.18      222.32      5.84 o 
  11   8   4      168.43      172.79      4.86 o 
  12   8   4      162.35      172.29      6.77 o 
  13   8   4       23.12       22.15      2.46 o 
 -14   9   4       20.52       18.77      2.46 o 
 -13   9   4      181.89      193.78      4.67 o 
 -12   9   4       96.34       98.74      2.97 o 
 -11   9   4      138.34      152.82      4.43 o 
 -10   9   4      447.12      453.07      8.10 o 
  -9   9   4       35.71       29.27      2.07 o 
  -8   9   4        1.68        1.18      1.51 o 
  -7   9   4      538.36      532.77      9.74 o 
  -6   9   4       13.07       13.33      1.89 o 
  -5   9   4       47.10       49.21      2.86 o 
  -4   9   4       12.30       13.12      1.71 o 
  -3   9   4      535.16      467.91      8.73 o 
  -2   9   4      132.37      101.40      3.80 o 
  -1   9   4     1351.21     1264.44     24.11 o 
   0   9   4      228.43      213.75      5.60 o 
   1   9   4       81.18       78.42      3.32 o 
   2   9   4      998.35      972.27     25.03 o 
   3   9   4       89.45       93.28      3.96 o 
   4   9   4      102.07       90.34     11.85 o 
   5   9   4      438.14      402.43     14.77 o 
   6   9   4       68.91       76.30      6.15 o 
   7   9   4      164.65      178.45      8.61 o 
   8   9   4       11.73       14.18      2.22 o 
   9   9   4      258.93      255.41      5.91 o 
  10   9   4        0.57        1.99      1.63 o 
  11   9   4        1.89        0.35      1.24 o 
  12   9   4       70.73       71.69      3.69 o 
 -13  10   4        0.37        0.62      2.46 o 
 -12  10   4       43.53       49.34      2.58 o 
 -11  10   4      116.65      126.95      3.23 o 
 -10  10   4      119.49      138.02      5.03 o 
  -9  10   4      110.71      110.30      4.93 o 
  -8  10   4       20.79       22.62      1.77 o 
  -7  10   4      218.24      231.22      5.34 o 
  -6  10   4      211.73      212.43      4.46 o 
  -5  10   4      250.48      243.81      4.85 o 
  -4  10   4      637.90      657.13     10.25 o 
  -3  10   4       43.54       51.87      2.31 o 
  -2  10   4       15.94       19.62      1.66 o 
  -1  10   4       24.51       29.20      1.86 o 
   0  10   4      627.97      579.20     11.04 o 
   1  10   4      650.36      593.04     10.54 o 
   2  10   4        2.27        3.10      2.47 o 
   3  10   4       77.46       73.57      4.43 o 
   4  10   4      674.42      663.53     11.76 o 
   5  10   4      906.40      864.05     21.35 o 
   6  10   4      324.27      319.67      7.16 o 
   7  10   4        2.97        2.23      2.16 o 
   8  10   4        0.58       -1.44      1.60 o 
   9  10   4      263.30      255.44      5.56 o 
  10  10   4      112.77      114.13      3.19 o 
  11  10   4        1.97        0.31      1.85 o 
 -12  11   4      210.99      203.37      7.69 o 
 -11  11   4       62.65       59.04      2.66 o 
 -10  11   4       94.04      113.58      3.99 o 
  -9  11   4      852.24      892.54     22.69 o 
  -8  11   4      268.18      248.65      5.00 o 
  -7  11   4      198.37      216.12      4.63 o 
  -6  11   4      447.72      464.23      8.09 o 
  -5  11   4       17.82       18.35      1.58 o 
  -4  11   4      100.30      102.28      3.15 o 
  -3  11   4       48.08       44.09      2.08 o 
  -2  11   4      575.32      532.45     13.60 o 
  -1  11   4      211.64      209.78      4.65 o 
   0  11   4        9.29        7.50      1.33 o 
   1  11   4       14.84        9.31      1.94 o 
   2  11   4      905.77      890.12     26.40 o 
   3  11   4       50.46       56.38      3.10 o 
   4  11   4      955.71      981.50     17.97 o 
   5  11   4      613.60      609.03     11.48 o 
   6  11   4        8.31       10.33      1.78 o 
   7  11   4      719.18      731.27     17.83 o 
   8  11   4      141.50      155.53      3.90 o 
   9  11   4       37.86       36.67      2.04 o 
 -10  12   4       67.65       72.60      4.31 o 
  -9  12   4      584.17      600.98     13.27 o 
  -8  12   4      404.11      397.14      7.80 o 
  -7  12   4      142.73      142.89      4.97 o 
  -6  12   4      693.60      721.75     11.32 o 
  -5  12   4     1049.34     1020.88     17.94 o 
  -4  12   4      707.99      694.34     12.63 o 
  -3  12   4      466.47      484.87      9.26 o 
  -2  12   4        3.95        5.07      1.22 o 
  -1  12   4      164.19      146.83      3.77 o 
   0  12   4        4.51        4.15      1.74 o 
   1  12   4      322.44      330.85      7.07 o 
   2  12   4      432.57      427.13      8.68 o 
   3  12   4      148.88      160.28      4.64 o 
   4  12   4      442.79      484.30     11.38 o 
   5  12   4      381.91      407.87      9.64 o 
   6  12   4      339.97      343.59      8.61 o 
   7  12   4      141.83      142.40      7.08 o 
  -7  13   4      228.19      203.98      7.38 o 
  -6  13   4        3.86        3.38      1.54 o 
  -5  13   4       23.56       25.74      1.84 o 
  -4  13   4        5.62        4.23      1.25 o 
  -3  13   4       19.06       14.77      3.08 o 
  -2  13   4      145.11      138.14      6.46 o 
  -1  13   4        5.59        4.62      2.15 o 
   0  13   4       52.47       69.23      4.62 o 
   3  13   4       35.18       48.00      4.00 o 
 -18   1   5      286.48      303.76     13.58 o 
 -17   1   5      542.58      582.21     14.26 o 
 -16   1   5        1.96       -0.72      1.95 o 
 -15   1   5      142.60      143.58      4.18 o 
 -14   1   5      171.04      173.37      4.72 o 
 -13   1   5      154.75      140.57      4.39 o 
 -12   1   5      827.11      786.21     13.75 o 
 -11   1   5       36.79       35.29      2.51 o 
 -10   1   5      661.53      619.12      9.19 o 
  -9   1   5      617.32      615.61     10.64 o 
  -8   1   5      667.34      644.76     10.83 o 
  -7   1   5       12.46       20.58      2.22 o 
  -6   1   5      173.96      176.35      3.77 o 
  -5   1   5     1772.58     1770.83     26.05 o 
  -4   1   5      697.81      663.81      9.57 o 
  -3   1   5      265.71      260.18      3.91 o 
  -2   1   5      170.93      156.13      2.68 o 
  -1   1   5      181.02      138.31      2.49 o 
   0   1   5      273.95      258.87      3.88 o 
   1   1   5      760.44      771.54     10.89 o 
   2   1   5      149.17      157.35      2.74 o 
   3   1   5     1339.53     1172.70     15.02 o 
   4   1   5     1176.18     1113.41     14.42 o 
   5   1   5      553.03      522.04      7.35 o 
   6   1   5     3595.41     3278.43     48.73 o 
   7   1   5       43.60       40.84      1.94 o 
   8   1   5      453.98      429.56      5.74 o 
   9   1   5     1464.92     1370.86     15.51 o 
  10   1   5      343.93      307.15      5.15 o 
  11   1   5      116.04      104.88      2.45 o 
  12   1   5       96.59       86.38      2.73 o 
  13   1   5      852.03      838.64     12.57 o 
  14   1   5       25.05       18.06      1.83 o 
  15   1   5      252.46      249.52      4.83 o 
 -18   2   5      144.79      166.63     16.15 o 
 -17   2   5        9.48       13.71      2.28 o 
 -16   2   5      217.42      220.37      6.52 o 
 -15   2   5       98.74      112.09      4.99 o 
 -14   2   5       43.59       35.71      2.51 o 
 -13   2   5      138.29      137.39      4.34 o 
 -12   2   5        4.38        8.51      2.59 o 
 -11   2   5      189.67      147.77      5.29 o 
 -10   2   5      161.56      156.28      5.29 o 
  -9   2   5       85.93       66.28      3.20 o 
  -8   2   5     2808.98     2748.83     45.16 o 
  -7   2   5     4352.89     4312.35     64.05 o 
  -6   2   5     2244.14     2133.75     31.28 o 
  -5   2   5     5001.25     4880.61     65.23 o 
  -4   2   5      119.09       79.18      2.01 o 
  -3   2   5      893.04      890.17     12.51 o 
  -2   2   5     2316.40     2525.65     31.32 o 
  -1   2   5       80.17       90.03      2.36 o 
   0   2   5      364.45      389.51      5.45 o 
   1   2   5      328.65      334.16      5.15 o 
   2   2   5     2255.99     2349.62     29.22 o 
   3   2   5     1256.00     1213.95     15.54 o 
   4   2   5      211.19      172.98      3.09 o 
   5   2   5       11.89       12.07      1.22 o 
   6   2   5      341.03      310.00      4.57 o 
   7   2   5      234.75      240.56      3.56 o 
   8   2   5        2.15        4.73      1.41 o 
   9   2   5      275.74      271.78      4.05 o 
  10   2   5       19.67       23.28      1.38 o 
  11   2   5      198.00      185.20      3.39 o 
  12   2   5       45.37       55.64      2.30 o 
  13   2   5       12.21       18.91      1.58 o 
  14   2   5      240.95      247.79      5.20 o 
  15   2   5      390.75      409.43      8.91 o 
 -17   3   5        6.03        7.80      1.92 o 
 -16   3   5     1194.91     1182.19     24.69 o 
 -15   3   5       27.80       28.19      2.93 o 
 -14   3   5       20.71       18.26      3.36 o 
 -13   3   5      285.50      267.69      7.07 o 
 -12   3   5     1334.25     1262.83     24.40 o 
 -11   3   5      110.96       95.76      4.39 o 
 -10   3   5       77.27       78.71      3.27 o 
  -9   3   5     1846.60     1769.40     23.83 o 
  -8   3   5       25.42       31.60      5.93 o 
  -7   3   5      171.35      204.58      4.98 o 
  -6   3   5      371.88      369.33     15.26 o 
  -5   3   5     1871.15     1749.44     28.08 o 
  -4   3   5      112.12      104.99      2.48 o 
  -3   3   5       79.38       94.63      3.03 o 
  -2   3   5      757.13      725.58     13.73 o 
  -1   3   5      213.10      188.50      4.04 o 
   0   3   5        1.33        3.69      1.07 o 
   1   3   5        0.40        2.64      1.18 o 
   2   3   5     1148.21     1069.98     18.64 o 
   3   3   5      146.34      155.65      4.03 o 
   4   3   5     1329.59     1217.58     19.67 o 
   5   3   5     2449.12     2300.70     33.77 o 
   6   3   5      811.61      790.29      8.85 o 
   7   3   5     1659.58     1576.11     20.92 o 
   8   3   5      787.75      784.66     11.04 o 
   9   3   5        1.24        2.14      1.60 o 
  10   3   5       16.48       17.22      1.58 o 
  11   3   5       73.11       74.32      3.96 o 
  12   3   5       61.24       60.82      2.71 o 
  13   3   5        0.13       -0.54      1.27 o 
  14   3   5      798.77      837.85     14.95 o 
 -17   4   5       37.70       39.69      3.38 o 
 -16   4   5      290.10      324.80     11.54 o 
 -15   4   5      464.89      483.69     11.29 o 
 -14   4   5       71.66       61.56      3.25 o 
 -13   4   5      231.00      209.04      5.92 o 
 -12   4   5       17.00       20.01      2.56 o 
 -11   4   5      987.37      942.11     15.81 o 
 -10   4   5        1.74        0.00      1.78 o 
  -9   4   5      410.69      381.11      8.13 o 
  -8   4   5        1.13        2.54      1.42 o 
  -7   4   5      304.37      288.16      6.85 o 
  -6   4   5      857.12      844.86     17.96 o 
  -5   4   5     1425.56     1479.53     34.48 o 
  -4   4   5      150.51      138.01      4.99 o 
  -3   4   5      719.22      774.65     18.81 o 
  -2   4   5      115.15      135.11      4.92 o 
  -1   4   5      137.84      121.14      3.72 o 
   0   4   5     1103.62     1112.55     21.43 o 
   1   4   5      502.41      525.13     13.69 o 
   2   4   5      179.39      169.10      4.77 o 
   3   4   5       20.25       19.65      1.98 o 
   4   4   5        2.75        3.28      1.55 o 
   5   4   5      230.35      211.87      4.86 o 
   6   4   5      501.42      466.94      9.23 o 
   7   4   5      562.28      519.94     12.51 o 
   8   4   5      977.33      916.60     20.23 o 
   9   4   5        4.10        5.71      2.36 o 
  10   4   5      263.93      241.32      5.73 o 
  11   4   5      132.27      126.11      3.95 o 
  12   4   5      167.84      179.06      4.31 o 
  13   4   5        6.82        4.92      1.99 o 
  14   4   5       41.84       37.23      3.38 o 
 -16   5   5      469.82      490.42     15.69 o 
 -15   5   5       43.73       44.30      4.31 o 
 -14   5   5      420.13      411.06      9.72 o 
 -13   5   5     1455.41     1401.93     26.05 o 
 -12   5   5      592.48      555.45      9.86 o 
 -11   5   5      800.23      761.17     12.90 o 
 -10   5   5      607.09      587.02     10.40 o 
  -9   5   5      310.28      315.89     10.26 o 
  -8   5   5     1241.24     1162.80     27.93 o 
  -7   5   5      586.79      551.42     11.65 o 
  -6   5   5     1956.11     1897.93     43.94 o 
  -5   5   5     1745.05     1630.00     37.96 o 
  -4   5   5       68.25       61.18      3.48 o 
  -3   5   5      311.75      298.60      8.48 o 
  -2   5   5      225.57      233.45      7.54 o 
  -1   5   5      455.61      437.45     24.00 o 
   0   5   5       24.67       28.72      2.58 o 
   1   5   5      395.69      383.93     15.80 o 
   2   5   5     2489.39     2294.88     69.10 o 
   3   5   5      618.46      581.12     12.25 o 
   4   5   5      143.81      140.50      3.68 o 
   5   5   5      895.34      841.53     16.52 o 
   6   5   5      143.72      141.40      8.31 o 
   7   5   5      273.17      275.06      8.04 o 
   8   5   5      185.50      177.00      6.26 o 
   9   5   5      314.62      289.26      8.76 o 
  10   5   5      607.07      582.84     10.88 o 
  11   5   5       43.64       48.73      2.80 o 
  12   5   5        9.81        9.79      1.70 o 
  13   5   5      126.20      119.38      5.54 o 
 -16   6   5      312.63      332.53      7.94 o 
 -15   6   5        2.88        4.92      2.77 o 
 -14   6   5       64.16       70.46      5.54 o 
 -13   6   5       80.58       75.07      6.15 o 
 -12   6   5        1.55        5.46      2.71 o 
 -11   6   5      123.47      119.38      5.64 o 
 -10   6   5      457.83      447.07     29.54 o 
  -9   6   5      605.14      544.42     10.76 o 
  -8   6   5     1938.19     1751.66     30.12 o 
  -7   6   5      695.90      637.12     12.23 o 
  -6   6   5      109.91      127.18      3.72 o 
  -5   6   5     1687.95     1614.48     25.32 o 
  -4   6   5      846.79      826.64     20.34 o 
  -3   6   5       36.23       44.09      2.93 o 
  -2   6   5     2069.75     2010.62     54.61 o 
  -1   6   5       92.21       94.95      4.20 o 
   0   6   5      181.25      180.60      8.31 o 
   1   6   5     1499.84     1436.82     47.07 o 
   2   6   5        1.14        3.63      2.12 o 
   3   6   5      831.62      773.29     12.77 o 
   4   6   5      108.70      104.06      4.42 o 
   5   6   5      344.39      339.36     12.92 o 
   6   6   5      164.37      166.14      8.31 o 
   7   6   5      340.96      369.82     13.54 o 
   8   6   5      386.23      378.43     13.85 o 
   9   6   5      104.74      116.94      4.57 o 
  10   6   5       32.61       36.93      2.58 o 
  11   6   5      469.28      461.42     10.54 o 
  12   6   5       83.22       85.58      3.24 o 
  13   6   5      257.25      269.52      9.23 o 
 -15   7   5       33.43       36.30      3.69 o 
 -14   7   5      315.54      312.67      8.31 o 
 -13   7   5      375.67      370.43     12.92 o 
 -12   7   5        2.83        4.18      5.23 o 
 -11   7   5       32.69       31.63      3.69 o 
 -10   7   5      143.06      150.95      8.53 o 
  -9   7   5      176.20      175.52      6.35 o 
  -8   7   5     2156.10     2067.10     43.27 o 
  -7   7   5      106.07      104.89      5.10 o 
  -6   7   5     2682.75     2563.38     53.06 o 
  -5   7   5        5.28        7.66      2.33 o 
  -4   7   5      194.96      192.61      6.35 o 
  -3   7   5        7.05        9.44      2.05 o 
  -2   7   5      170.50      146.76      6.77 o 
  -1   7   5       41.41       39.07      3.38 o 
   0   7   5      383.34      358.74     12.31 o 
   1   7   5      297.47      279.06     10.15 o 
   2   7   5        0.88        2.46      2.15 o 
   3   7   5     1882.49     1641.11     88.76 o 
   4   7   5     1959.13     1901.53     39.26 o 
   5   7   5       14.16       14.46      3.69 o 
   6   7   5      450.89      477.20     16.61 o 
   7   7   5      143.45      138.14      7.38 o 
   8   7   5       20.60       20.31      3.69 o 
   9   7   5      422.50      451.23      8.85 o 
  10   7   5      241.89      253.68      6.61 o 
  11   7   5      291.28      282.92      9.69 o 
  12   7   5      211.40      210.75      7.69 o 
 -15   8   5      643.84      627.95     18.77 o 
 -14   8   5       76.22       75.99      4.92 o 
 -13   8   5       53.30       60.00      4.92 o 
 -12   8   5      229.50      235.71      7.18 o 
 -11   8   5       18.35       22.87      2.59 o 
 -10   8   5       22.59       26.77      2.79 o 
  -9   8   5      309.08      287.13      8.23 o 
  -8   8   5       98.31       91.42      4.64 o 
  -7   8   5       36.36       33.77      4.15 o 
  -6   8   5     1029.22      957.47     21.41 o 
  -5   8   5      549.35      488.12     17.38 o 
  -4   8   5        3.07        1.54      3.08 o 
  -3   8   5        1.53        3.50      3.08 o 
  -2   8   5      404.03      401.51     13.85 o 
  -1   8   5        1.93        2.46      2.15 o 
   0   8   5      417.73      381.51     13.23 o 
   1   8   5     3074.29     2875.78     81.84 o 
   2   8   5      112.56      120.61      6.15 o 
   3   8   5       58.34       64.20      3.46 o 
   4   8   5      457.12      425.81     15.38 o 
   5   8   5       30.68       36.61      4.31 o 
   6   8   5       15.41       20.92      4.00 o 
   7   8   5       13.57       17.54      3.69 o 
   8   8   5      417.95      448.89     15.38 o 
   9   8   5       83.82       84.66      5.60 o 
  10   8   5       48.37       42.40      2.71 o 
  11   8   5      838.60      824.07     17.07 o 
 -14   9   5      182.00      205.22      7.08 o 
 -13   9   5      154.89      167.37      6.77 o 
 -12   9   5      426.15      422.02      8.04 o 
 -11   9   5      228.83      220.47      7.64 o 
 -10   9   5      819.58      824.55     17.91 o 
  -9   9   5      905.45      933.40     16.86 o 
  -8   9   5        0.88        3.51      1.68 o 
  -7   9   5        4.56        8.71      1.77 o 
  -6   9   5       72.21       60.79      2.70 o 
  -5   9   5      716.16      669.32     11.77 o 
  -4   9   5       38.48       52.53      3.40 o 
  -3   9   5      532.28      547.96     17.84 o 
  -2   9   5     1020.85      978.08     29.54 o 
  -1   9   5      271.11      260.29      9.85 o 
   0   9   5     1845.39     1743.56     50.77 o 
   1   9   5     1225.54     1224.52     36.30 o 
   2   9   5      214.55      203.98      8.31 o 
   4   9   5       93.97      103.38      6.77 o 
   5   9   5      195.54      203.06      9.23 o 
   6   9   5      111.30      121.53      7.08 o 
   7   9   5        1.68        2.46      3.08 o 
   8   9   5        0.78        1.62      2.06 o 
   9   9   5       55.92       62.15      3.24 o 
  10   9   5       36.92       27.46      2.06 o 
 -12  10   5       66.33       81.22      4.31 o 
 -11  10   5      954.17      955.11     16.51 o 
 -10  10   5        0.05        2.95      1.56 o 
  -9  10   5      159.87      145.75      4.23 o 
  -8  10   5      728.47      676.49     12.54 o 
  -7  10   5       45.59       43.08      2.61 o 
  -6  10   5      492.38      485.95      9.68 o 
  -5  10   5      129.54      136.55      3.87 o 
  -4  10   5      133.18      130.82      3.73 o 
  -3  10   5       28.39       36.82      2.29 o 
  -2  10   5      104.74       95.27      3.64 o 
  -1  10   5      644.26      579.03     13.27 o 
   0  10   5      473.77      498.93     10.52 o 
   1  10   5      195.03      181.85      5.01 o 
   2  10   5      223.95      230.44      9.85 o 
   3  10   5       84.87       97.84      6.46 o 
   4  10   5       26.38       22.77      4.00 o 
   5  10   5       13.70       12.95      2.36 o 
   6  10   5       26.75       31.29      2.30 o 
   7  10   5      407.01      417.47      8.28 o 
   8  10   5      149.77      154.43      5.07 o 
   9  10   5      796.20      751.94     14.21 o 
 -10  11   5       15.44       15.55      1.52 o 
  -9  11   5        1.18        0.06      1.33 o 
  -8  11   5       62.07       64.28      2.65 o 
  -7  11   5       15.85       12.68      1.73 o 
  -6  11   5        0.07        0.19      1.43 o 
  -5  11   5        6.58       11.70      1.96 o 
  -4  11   5      133.41      117.88      4.35 o 
  -3  11   5        2.85        2.37      1.48 o 
  -2  11   5        0.00        1.85      1.48 o 
  -1  11   5      551.82      556.40     14.00 o 
   0  11   5      198.68      208.42      5.86 o 
   1  11   5       78.24       87.99      5.54 o 
   2  11   5      291.69      276.29     10.46 o 
   3  11   5        5.61        3.38      3.08 o 
   4  11   5      119.27      120.06      4.77 o 
   5  11   5      571.27      592.91     13.70 o 
   6  11   5        0.99        1.01      1.47 o 
   7  11   5        3.68        6.90      1.55 o 
  -8  12   5       23.56       26.15      2.46 o 
  -7  12   5      521.30      475.10     10.44 o 
  -6  12   5        0.04       -0.92      1.31 o 
  -5  12   5        2.42        2.08      1.40 o 
  -4  12   5       33.43       31.33      2.06 o 
  -3  12   5      240.88      254.13      6.42 o 
  -2  12   5        7.87        9.97      1.48 o 
  -1  12   5        2.49        5.22      1.40 o 
   0  12   5       76.77       78.46      4.62 o 
   1  12   5        4.79        4.79      1.92 o 
   2  12   5      137.55      153.74      5.08 o 
   3  12   5      403.74      423.95     10.10 o 
   4  12   5       13.91       17.69      2.31 o 
   5  12   5       26.15       38.77      2.28 o 
 -17   0   6        2.01        1.23      1.84 o 
 -16   0   6      370.26      358.59      8.92 o 
 -15   0   6      199.38      204.01      6.31 o 
 -14   0   6      257.88      265.33      7.08 o 
 -13   0   6       67.36       65.72      3.75 o 
 -12   0   6        2.78        1.21      2.52 o 
 -11   0   6      458.88      435.51     10.21 o 
 -10   0   6       14.87       16.20      2.67 o 
  -9   0   6       21.09       14.84      2.45 o 
  -8   0   6      202.66      172.58      7.39 o 
  -7   0   6      126.55      108.59      4.29 o 
  -6   0   6     1365.01     1480.96     37.46 o 
  -5   0   6       46.20       43.21      3.96 o 
  -4   0   6     4068.59     3990.60     69.86 o 
  -3   0   6        2.28        0.85      1.43 o 
  -2   0   6     6005.87     5866.41    101.63 o 
  -1   0   6     2971.19     2979.99     52.39 o 
   0   0   6      926.53      974.80     21.36 o 
   1   0   6     5548.20     5559.62    117.02 o 
   2   0   6     1291.38     1315.31     24.69 o 
   3   0   6        0.63        3.45      1.47 o 
   4   0   6      615.52      560.78     10.07 o 
   5   0   6      157.58      127.78      4.60 o 
   6   0   6       77.67       73.36      4.35 o 
   7   0   6       19.47       20.10      1.95 o 
   8   0   6      763.75      713.45     22.60 o 
   9   0   6      355.38      331.85      9.64 o 
  10   0   6       45.85       45.55      2.44 o 
  11   0   6      290.86      307.20      6.09 o 
  12   0   6      131.24      117.53      3.84 o 
  13   0   6       48.94       52.92      4.00 o 
  14   0   6       58.52       61.84      4.00 o 
 -17   1   6       38.87       32.71      1.89 o 
 -16   1   6        4.53        3.59      1.64 o 
 -15   1   6      164.66      144.73      3.72 o 
 -14   1   6       24.14       28.77      2.06 o 
 -13   1   6     1320.07     1235.06     17.00 o 
 -12   1   6     1237.66     1119.92     15.62 o 
 -11   1   6      368.20      347.33      6.14 o 
 -10   1   6      477.98      442.88      7.25 o 
  -9   1   6       94.11       98.10      3.01 o 
  -8   1   6       57.17       55.45      2.88 o 
  -7   1   6      136.16      134.68      3.40 o 
  -6   1   6        0.33        1.71      1.27 o 
  -5   1   6        1.75        3.61      1.22 o 
  -4   1   6      699.92      689.77     10.07 o 
  -3   1   6      120.62      106.33      2.24 o 
  -2   1   6      569.29      506.35      7.02 o 
  -1   1   6       90.74       73.02      1.86 o 
   0   1   6      723.13      829.23     11.81 o 
   1   1   6        7.94       23.78      1.67 o 
   2   1   6      223.48      216.12      3.61 o 
   3   1   6       33.65       37.57      2.65 o 
   4   1   6        0.26        0.32      0.79 o 
   5   1   6        4.45        4.19      1.05 o 
   6   1   6       21.19       19.12      1.33 o 
   7   1   6       34.45       32.98      1.50 o 
   8   1   6        7.04        7.27      1.28 o 
   9   1   6      235.66      219.02      5.23 o 
  10   1   6      214.42      196.99      2.77 o 
  11   1   6      177.83      178.38      7.09 o 
  12   1   6       69.49       63.79      2.93 o 
  13   1   6       53.55       64.15      2.39 o 
  14   1   6      197.58      216.29      7.69 o 
 -17   2   6       13.46       14.35      1.53 o 
 -16   2   6      203.72      213.26      5.16 o 
 -15   2   6       37.39       34.89      2.93 o 
 -14   2   6       99.60      106.79      4.30 o 
 -13   2   6      582.89      526.97     11.43 o 
 -12   2   6      245.47      231.05      6.56 o 
 -11   2   6      456.00      435.12      9.96 o 
 -10   2   6      282.18      250.60      6.19 o 
  -9   2   6        3.23        3.17      1.92 o 
  -8   2   6        7.25        9.56      1.61 o 
  -7   2   6     1773.96     1628.94     28.28 o 
  -6   2   6       13.44       17.79      1.57 o 
  -5   2   6      462.40      462.43      7.13 o 
  -4   2   6     1010.07      995.59     14.12 o 
  -3   2   6      976.51     1003.19     14.16 o 
  -2   2   6      899.05      886.47     14.67 o 
  -1   2   6       85.63       94.76      2.21 o 
   0   2   6     2189.41     2246.95     32.74 o 
   1   2   6       25.49       30.71      1.74 o 
   2   2   6      270.70      255.78      4.43 o 
   3   2   6      103.13       96.10      2.27 o 
   4   2   6       33.38       29.39      1.05 o 
   5   2   6      372.27      380.57      6.62 o 
   6   2   6     1070.28      962.83     12.21 o 
   7   2   6      431.72      385.30      5.79 o 
   8   2   6      663.64      612.32      8.25 o 
   9   2   6       14.71       16.77      1.45 o 
  10   2   6       43.80       40.28      1.83 o 
  11   2   6       78.29       79.48      2.40 o 
  12   2   6        3.75        4.01      1.19 o 
  13   2   6        4.06        7.62      1.45 o 
 -17   3   6       12.01       12.00      2.77 o 
 -16   3   6       41.95       59.69      4.92 o 
 -15   3   6      336.19      325.50      8.14 o 
 -14   3   6      472.53      493.23     11.51 o 
 -13   3   6      720.28      712.78     14.36 o 
 -12   3   6      212.38      194.12      5.64 o 
 -11   3   6      162.23      155.00      5.00 o 
 -10   3   6       97.13       97.29      5.89 o 
  -9   3   6        0.50       -0.56      1.80 o 
  -8   3   6       51.88       55.70      2.87 o 
  -7   3   6        0.29        0.82      1.17 o 
  -6   3   6        0.21        1.84      1.27 o 
  -5   3   6      135.64      144.56      5.56 o 
  -4   3   6       24.97       22.28      2.45 o 
  -3   3   6       71.27       80.25      2.98 o 
  -2   3   6      178.27      183.09      4.68 o 
  -1   3   6     1190.15     1124.29     20.72 o 
   0   3   6      242.86      222.27      5.48 o 
   1   3   6        1.25        2.95      1.37 o 
   2   3   6      144.94      136.76      3.57 o 
   3   3   6      421.93      384.44      5.64 o 
   4   3   6      780.99      701.43     11.27 o 
   5   3   6      291.99      273.64      5.13 o 
   6   3   6     1099.67     1076.64     15.57 o 
   7   3   6     1675.50     1534.70     21.67 o 
   8   3   6       20.17       15.33      1.66 o 
   9   3   6        1.80        5.07      1.83 o 
  10   3   6      157.94      163.67      3.80 o 
  11   3   6       15.44       22.38      1.68 o 
  12   3   6       67.99       70.45      2.33 o 
  13   3   6       55.27       75.23      3.10 o 
 -16   4   6       15.83       14.15      3.08 o 
 -15   4   6       14.81       23.08      3.69 o 
 -14   4   6      548.79      568.57     18.77 o 
 -13   4   6        1.23        1.08      2.61 o 
 -12   4   6       43.23       39.59      2.57 o 
 -11   4   6      188.15      185.34      5.27 o 
 -10   4   6       46.92       51.86      2.89 o 
  -9   4   6       21.34       17.06      2.71 o 
  -8   4   6        5.45        4.80      2.14 o 
  -7   4   6     1038.05      937.47     28.92 o 
  -6   4   6      286.77      268.96      6.22 o 
  -5   4   6       97.01       83.63      4.24 o 
  -4   4   6      638.00      624.92     15.88 o 
  -3   4   6     1399.96     1338.08     31.43 o 
  -2   4   6      987.82      901.57     21.86 o 
  -1   4   6     1487.81     1358.77     28.25 o 
   0   4   6     4189.17     3951.84    154.14 o 
   1   4   6        1.39        6.27      1.36 o 
   2   4   6      700.56      646.25     12.41 o 
   3   4   6      280.16      262.28      6.97 o 
   4   4   6      763.91      749.17     12.77 o 
   5   4   6     3150.75     2998.55     46.37 o 
   6   4   6      265.21      264.95      6.27 o 
   7   4   6     1921.00     1933.93     32.74 o 
   8   4   6      101.76       95.28      3.88 o 
   9   4   6     1893.28     1709.59     39.04 o 
  10   4   6      558.53      540.02      8.73 o 
  11   4   6       86.16       92.19      3.01 o 
  12   4   6      451.59      464.85      8.40 o 
  13   4   6       17.97       24.00      2.77 o 
 -16   5   6        2.58        0.92      2.46 o 
 -15   5   6       62.35       61.84      4.92 o 
 -14   5   6      285.34      293.82     11.08 o 
 -13   5   6      210.24      236.60     10.15 o 
 -12   5   6     1893.23     1723.87     51.07 o 
 -11   5   6     1514.10     1378.05     41.54 o 
 -10   5   6        1.17       -1.54      3.38 o 
  -9   5   6     1132.93     1035.61     32.00 o 
  -8   5   6       64.61       68.61      6.24 o 
  -7   5   6      215.51      185.22      5.22 o 
  -6   5   6      226.24      218.79      6.63 o 
  -5   5   6     1170.79     1077.05     29.84 o 
  -4   5   6      338.29      314.84      6.12 o 
  -3   5   6      806.22      737.89     12.19 o 
  -2   5   6     1640.34     1528.66     27.96 o 
  -1   5   6       11.68        8.70      1.65 o 
   0   5   6      634.22      580.53     15.23 o 
   1   5   6      166.96      156.29      4.79 o 
   2   5   6       17.17       14.97      1.76 o 
   3   5   6       51.19       48.91      2.47 o 
   4   5   6       18.49       18.59      1.94 o 
   5   5   6      432.04      442.78      8.88 o 
   6   5   6        0.54        1.49      1.76 o 
   7   5   6        3.70        2.71      2.77 o 
   8   5   6        5.59        8.25      3.23 o 
   9   5   6      326.16      311.69      6.62 o 
  10   5   6      727.07      758.83     13.37 o 
  11   5   6      322.83      335.44      6.50 o 
  12   5   6      540.49      596.67     10.36 o 
 -15   6   6      349.96      379.66     12.61 o 
 -14   6   6        9.13       10.46      3.38 o 
 -13   6   6      302.39      329.82     12.31 o 
 -12   6   6       32.85       30.15      4.31 o 
 -11   6   6      120.20      131.68      7.69 o 
 -10   6   6      123.31      116.61      7.38 o 
  -9   6   6       58.27       56.37      4.48 o 
  -8   6   6       46.21       51.67      2.83 o 
  -7   6   6        6.05        3.89      2.08 o 
  -6   6   6      439.12      428.07      8.97 o 
  -5   6   6      464.64      436.34     10.66 o 
  -4   6   6        0.47        2.79      2.92 o 
  -3   6   6      839.31      781.48     17.19 o 
  -2   6   6      257.76      218.78      6.42 o 
  -1   6   6     1106.75      987.47     21.21 o 
   0   6   6      696.50      678.07     15.12 o 
   1   6   6     2630.96     2462.88     50.15 o 
   2   6   6       24.92       27.25      2.50 o 
   3   6   6        1.49        4.58      1.67 o 
   4   6   6      227.67      213.19      5.32 o 
   5   6   6      783.53      796.64     14.44 o 
   6   6   6      180.49      173.37      5.98 o 
   7   6   6       24.05       26.61      2.88 o 
   8   6   6      453.71      465.64     11.20 o 
   9   6   6      115.43      120.16      4.35 o 
  10   6   6      113.13      114.94      4.02 o 
  11   6   6      128.76      122.73      3.80 o 
  12   6   6       96.29      106.76      4.62 o 
 -14   7   6      115.45       99.38      5.23 o 
 -13   7   6      263.46      274.44     10.46 o 
 -12   7   6      113.93      116.30      6.77 o 
 -11   7   6       32.83       32.31      4.31 o 
 -10   7   6      253.99      229.10      6.61 o 
  -9   7   6       15.77       17.33      2.42 o 
  -8   7   6       24.74       28.84      2.99 o 
  -7   7   6      363.80      323.97      7.30 o 
  -6   7   6     1366.08     1272.33     27.61 o 
  -5   7   6       62.79       54.77      4.31 o 
  -4   7   6        1.68        5.85      2.77 o 
  -3   7   6      933.27      900.86     27.69 o 
  -2   7   6        3.63       10.46      2.46 o 
  -1   7   6       24.44       24.92      3.08 o 
   0   7   6        0.95        3.38      2.15 o 
   1   7   6      674.19      631.95     20.31 o 
   2   7   6       88.93       76.92      5.23 o 
   3   7   6      395.79      373.83     10.61 o 
   4   7   6      500.82      496.09     11.84 o 
   5   7   6       41.53       41.02      3.02 o 
   6   7   6     1425.69     1442.35     43.07 o 
   7   7   6      278.45      273.83     10.77 o 
   8   7   6      357.04      353.51     12.61 o 
   9   7   6       33.97       39.51      4.62 o 
  10   7   6        9.32        8.96      3.23 o 
  11   7   6       26.98       22.94      1.62 o 
 -13   8   6      362.13      373.20     12.61 o 
 -11   8   6       42.64       47.07      4.00 o 
 -10   8   6      550.84      580.57     18.46 o 
  -9   8   6        0.60        2.46      2.46 o 
  -8   8   6        0.46        4.59      2.33 o 
  -7   8   6      290.35      298.07      8.54 o 
  -6   8   6       85.96       90.27      4.72 o 
  -5   8   6      111.42      107.38      6.15 o 
  -4   8   6     1258.40     1208.52     36.30 o 
  -3   8   6        0.47        5.23      2.46 o 
  -2   8   6      116.12      126.76      6.46 o 
  -1   8   6     2089.05     1856.78     53.84 o 
   0   8   6      166.21      176.29      7.69 o 
   1   8   6        6.67       11.38      2.46 o 
   2   8   6      233.13      215.98      8.61 o 
   3   8   6        0.54        3.11      1.92 o 
   4   8   6      564.02      566.79     16.00 o 
   5   8   6        0.54        1.23      3.08 o 
   6   8   6        3.48        1.54      3.08 o 
   7   8   6        3.48        4.31      2.77 o 
   8   8   6      194.11      195.05      6.92 o 
   9   8   6       24.13       23.08      2.28 o 
  10   8   6      182.61      176.91      6.77 o 
 -12   9   6       42.54       47.38      4.00 o 
 -11   9   6       76.49       92.80      6.77 o 
 -10   9   6      170.90      189.90      7.54 o 
  -9   9   6        0.77        1.57      1.92 o 
  -8   9   6      620.24      564.27     18.46 o 
  -7   9   6       71.62       67.38      5.23 o 
  -6   9   6      163.76      148.91      7.38 o 
  -5   9   6       95.34       79.69      5.54 o 
  -4   9   6       96.92      105.53      5.85 o 
  -3   9   6      714.25      628.26     20.00 o 
  -2   9   6        3.39       -1.85      1.85 o 
  -1   9   6       26.32       27.69      3.08 o 
   0   9   6       43.10       32.61      3.38 o 
   1   9   6       26.08       17.23      2.77 o 
   2   9   6       50.08       44.92      3.69 o 
   3   9   6       65.25       73.23      4.92 o 
   4   9   6        2.08        3.69      3.08 o 
   5   9   6        2.98       -1.54      2.77 o 
   6   9   6      124.09      130.45      6.46 o 
   7   9   6       62.00       59.83      3.24 o 
   8   9   6       28.11       30.56      2.28 o 
   9   9   6      242.40      233.83      8.00 o 
 -11  10   6        1.67        6.46      2.15 o 
 -10  10   6      868.52      912.55     26.77 o 
  -9  10   6      284.89      261.20     15.23 o 
  -8  10   6        7.53       14.08      2.06 o 
  -7  10   6      192.69      236.85      6.63 o 
  -6  10   6      125.67      125.36      4.55 o 
  -5  10   6      627.11      637.42     14.47 o 
  -4  10   6      171.11      182.07      5.64 o 
  -3  10   6      248.28      225.32      6.42 o 
  -2  10   6       17.49       25.79      2.28 o 
  -1  10   6        5.15        4.92      2.15 o 
   0  10   6      629.76      591.65     18.77 o 
   1  10   6       24.39       19.69      2.77 o 
   2  10   6        1.30        0.31      1.85 o 
   6  10   6        4.92        9.51      1.84 o 
   7  10   6       74.02       75.55      2.58 o 
  -9  11   6        0.44        0.62      1.31 o 
  -8  11   6        0.99        1.85      1.40 o 
  -7  11   6      177.19      178.55      5.11 o 
  -6  11   6      240.05      209.50      5.76 o 
  -5  11   6      564.02      562.13     12.62 o 
  -4  11   6       77.03       80.29      3.37 o 
  -3  11   6       11.44       16.04      1.84 o 
  -2  11   6      142.29      144.59      4.46 o 
  -1  11   6      434.01      431.71     12.92 o 
   0  11   6       76.97       62.99      6.46 o 
   1  11   6       42.22       50.34      3.38 o 
   2  11   6      780.09      792.56     24.31 o 
   3  11   6      175.64      202.64      8.77 o 
   4  11   6      894.28      911.85     32.15 o 
   5  11   6      918.94      896.86     26.77 o 
  -6  12   6      260.85      275.98      9.23 o 
  -5  12   6      443.58      450.81     10.01 o 
  -4  12   6      148.07      132.92      3.92 o 
  -3  12   6      238.90      237.84      5.87 o 
  -2  12   6       29.57       35.90      2.18 o 
  -1  12   6        0.62        1.54      1.18 o 
   0  12   6       26.54       33.23      3.08 o 
   1  12   6       20.53       18.46      2.77 o 
   2  12   6      109.84      120.61      5.54 o 
   3  12   6       11.98       16.31      2.46 o 
 -16   1   7      170.53      167.21      5.18 o 
 -15   1   7      428.19      438.04     11.10 o 
 -14   1   7      273.26      256.13      5.07 o 
 -13   1   7      924.65      870.49     13.09 o 
 -12   1   7      228.14      199.62      4.20 o 
 -11   1   7       17.05       13.71      1.82 o 
 -10   1   7      124.05      130.99      3.41 o 
  -9   1   7      280.61      261.92      4.85 o 
  -8   1   7       12.42       12.59      1.61 o 
  -7   1   7     1257.56     1245.82     16.79 o 
  -6   1   7     1633.99     1561.60     30.91 o 
  -5   1   7        2.27        1.17      0.97 o 
  -4   1   7      297.78      254.31      3.65 o 
  -3   1   7      212.83      204.95      3.06 o 
  -2   1   7       47.28       52.43      1.43 o 
  -1   1   7      126.72      119.14      1.96 o 
   0   1   7      105.57       95.08      2.19 o 
   1   1   7      237.40      222.34      3.02 o 
   2   1   7      141.04      135.86      2.50 o 
   3   1   7     1897.65     1671.55     18.52 o 
   4   1   7      527.47      501.95      6.31 o 
   5   1   7       19.50       15.10      1.25 o 
   6   1   7     1029.90      949.81     10.94 o 
   7   1   7       14.15       20.88      1.73 o 
   8   1   7        4.45        6.37      1.42 o 
   9   1   7       86.10       91.47      2.14 o 
  10   1   7       74.42       86.38      2.37 o 
  11   1   7      433.42      439.25     11.54 o 
  12   1   7       59.87       79.99      4.62 o 
 -16   2   7      731.21      748.40     33.84 o 
 -15   2   7      140.53      153.31      5.33 o 
 -14   2   7       73.27       64.18      2.93 o 
 -13   2   7        1.46        0.55      1.90 o 
 -12   2   7      129.63      130.65      3.69 o 
 -11   2   7       77.48       71.77      2.88 o 
 -10   2   7      316.03      308.27      6.05 o 
  -9   2   7      440.00      438.97      7.80 o 
  -8   2   7      202.26      177.00      4.15 o 
  -7   2   7      700.96      703.83     11.22 o 
  -6   2   7     2206.44     2211.92     32.23 o 
  -5   2   7       18.21       15.42      1.36 o 
  -4   2   7       59.55       60.50      1.97 o 
  -3   2   7      264.55      248.57      5.75 o 
  -2   2   7        1.03        1.20      1.03 o 
  -1   2   7       86.14       79.25      2.35 o 
   0   2   7        0.99        0.94      1.15 o 
   1   2   7       43.81       40.55      1.84 o 
   2   2   7       77.06       67.64      2.22 o 
   3   2   7      615.22      567.20      8.77 o 
   4   2   7       60.51       49.76      1.90 o 
   5   2   7     1130.39     1023.27     13.45 o 
   6   2   7     1825.97     1718.38     21.65 o 
   7   2   7       42.41       34.96      1.88 o 
   8   2   7      192.36      199.44      3.80 o 
   9   2   7      103.44       96.87      2.62 o 
  10   2   7       42.85       43.04      2.00 o 
  11   2   7        6.58        9.01      2.92 o 
 -16   3   7       21.92       24.81      6.00 o 
 -15   3   7        1.84        7.54      2.39 o 
 -14   3   7        3.97       -2.42      2.49 o 
 -13   3   7       76.00       92.80      5.11 o 
 -12   3   7      515.14      489.63     11.34 o 
 -11   3   7        1.48        1.14      2.58 o 
 -10   3   7       63.73       57.04      4.02 o 
  -9   3   7      682.43      706.39     16.90 o 
  -8   3   7     3682.09     3584.79     74.68 o 
  -7   3   7      899.96      899.08     18.08 o 
  -6   3   7        6.02        3.61      2.19 o 
  -5   3   7     3607.30     3324.99     82.60 o 
  -4   3   7        6.62        6.63      1.63 o 
  -3   3   7      219.06      212.86      7.16 o 
  -2   3   7      484.72      465.28      8.79 o 
  -1   3   7      621.48      583.96     10.92 o 
   0   3   7      127.43      135.77      3.74 o 
   1   3   7        7.72       12.07      1.48 o 
   2   3   7      819.44      750.32     11.22 o 
   3   3   7      949.83      906.53     13.26 o 
   4   3   7      152.63      140.41      4.27 o 
   5   3   7      642.69      608.94      9.44 o 
   6   3   7      158.09      146.20      3.67 o 
   7   3   7      132.04      111.81      3.27 o 
   8   3   7      257.23      242.03      4.23 o 
   9   3   7        0.89        0.69      1.31 o 
  10   3   7      285.37      286.52      5.51 o 
  11   3   7       88.66       90.72      3.24 o 
  12   3   7        3.80        7.08      2.77 o 
 -15   4   7       31.84       27.69      3.69 o 
 -14   4   7       36.38       35.07      4.00 o 
 -13   4   7      269.98      251.06     10.46 o 
 -12   4   7      180.47      166.76      8.92 o 
 -11   4   7       68.55       57.53      5.54 o 
 -10   4   7       99.09       99.07      7.38 o 
  -9   4   7       10.43       11.69      4.00 o 
  -8   4   7      398.42      401.20     15.08 o 
  -7   4   7       19.95       24.61      4.31 o 
  -6   4   7      137.65      142.61      5.30 o 
  -5   4   7       10.17       13.90      2.02 o 
  -4   4   7       41.81       45.10      2.67 o 
  -3   4   7      175.77      176.30      6.45 o 
  -2   4   7       92.10       98.23      4.59 o 
  -1   4   7      155.16      141.43      4.53 o 
   0   4   7      775.15      752.14     26.81 o 
   1   4   7      374.35      345.24      6.89 o 
   2   4   7      126.10      118.61      3.86 o 
   3   4   7       71.42       68.05      3.21 o 
   4   4   7      167.82      160.43      3.74 o 
   5   4   7        0.05        0.88      1.39 o 
   6   4   7      338.42      316.23      5.73 o 
   7   4   7      364.20      368.26      6.38 o 
   8   4   7       39.72       31.50      1.98 o 
   9   4   7        9.70       14.72      1.60 o 
  10   4   7        0.08       -1.22      1.22 o 
  11   4   7        2.01        1.42      1.70 o 
 -15   5   7        1.57        6.15      2.77 o 
 -14   5   7        0.37        2.15      3.38 o 
 -13   5   7      297.77      323.67     12.31 o 
 -12   5   7        1.30       -1.23      3.69 o 
 -11   5   7      550.82      549.80     18.77 o 
 -10   5   7      380.12      380.59     14.46 o 
  -9   5   7      370.65      360.28     13.85 o 
  -8   5   7     1410.11     1367.90     41.23 o 
  -7   5   7      144.65      135.17      6.46 o 
  -6   5   7      607.01      575.96     13.48 o 
  -5   5   7      609.42      570.03     13.27 o 
  -4   5   7       77.22       77.15      3.90 o 
  -3   5   7       54.51       47.30      2.93 o 
  -2   5   7      101.38      103.25      4.33 o 
  -1   5   7       67.95       63.05      3.69 o 
   0   5   7      731.66      691.16     15.55 o 
   1   5   7       36.77       44.26      2.93 o 
   2   5   7     1007.24      942.68     16.76 o 
   3   5   7       19.96       27.15      2.17 o 
   4   5   7      180.70      192.07      5.03 o 
   5   5   7      577.79      590.26     11.19 o 
   6   5   7        2.28       -0.01      1.52 o 
   7   5   7        2.70        1.93      1.61 o 
   8   5   7       11.13       14.34      1.99 o 
   9   5   7       21.84       28.08      2.93 o 
  10   5   7      387.50      386.13      8.92 o 
  11   5   7       96.75       86.46      4.31 o 
 -14   6   7      217.67      219.68      8.31 o 
 -13   6   7       41.14       41.84      4.31 o 
 -12   6   7       64.69       67.38      5.23 o 
 -11   6   7       65.71       60.30      4.92 o 
 -10   6   7       72.10       63.38      5.23 o 
  -9   6   7      214.44      201.22      9.23 o 
  -8   6   7       50.18       57.66      7.38 o 
  -7   6   7      229.86      222.42      6.63 o 
  -6   6   7       77.04       79.20      4.02 o 
  -5   6   7       15.25       20.91      2.46 o 
  -4   6   7      102.22      107.77      4.46 o 
  -3   6   7      212.91      199.64      6.09 o 
  -2   6   7      253.56      248.21      7.07 o 
  -1   6   7        1.49        0.56      1.84 o 
   0   6   7       79.14       73.84      3.90 o 
   1   6   7      616.17      588.30     13.49 o 
   2   6   7      152.58      141.26      5.45 o 
   3   6   7      832.97      778.08     14.15 o 
   4   6   7      203.65      203.95      5.09 o 
   5   6   7      210.74      206.31      5.21 o 
   6   6   7      126.00      127.13      4.02 o 
   7   6   7       85.04       96.39      4.33 o 
   8   6   7       22.11       25.91      2.73 o 
   9   6   7      100.59      109.56      8.61 o 
  10   6   7       23.72       26.82      1.96 o 
 -13   7   7        4.83        4.31      2.77 o 
 -12   7   7        2.57       -0.62      3.08 o 
 -11   7   7        2.58        5.85      3.38 o 
 -10   7   7       79.40       71.38      5.54 o 
  -9   7   7      355.62      353.24      8.91 o 
  -8   7   7       73.72       70.38      3.80 o 
  -7   7   7      329.52      312.01     12.46 o 
  -6   7   7     1148.45     1047.48     22.63 o 
  -5   7   7       18.96       14.80      2.36 o 
  -4   7   7      177.78      172.94      5.66 o 
  -3   7   7        1.33        0.36      1.84 o 
  -2   7   7        5.31       11.28      3.08 o 
  -1   7   7      169.72      137.53      6.77 o 
   0   7   7      310.03      269.21     10.15 o 
   1   7   7       23.31       29.84      3.38 o 
   2   7   7       24.31       21.54      3.08 o 
   3   7   7      942.79      926.78     32.15 o 
   4   7   7      409.48      407.49     10.00 o 
   5   7   7       28.41       28.60      2.58 o 
   6   7   7        6.94        8.00      3.08 o 
   7   7   7       25.24       26.77      3.38 o 
   8   7   7      238.22      255.06      9.23 o 
   9   7   7      107.75      105.84      4.92 o 
 -10   8   7      385.80      368.59     12.31 o 
  -9   8   7      474.53      437.81     14.46 o 
  -8   8   7      213.88      228.91      8.92 o 
  -7   8   7      640.02      563.03     18.46 o 
  -6   8   7        5.14        8.61      2.77 o 
  -5   8   7        3.66        7.08      2.77 o 
  -4   8   7      175.95      207.06      8.92 o 
  -3   8   7        0.60        2.46      2.46 o 
  -2   8   7      687.18      674.41     21.54 o 
  -1   8   7       59.94       78.76      5.23 o 
   0   8   7      221.12      222.75      8.92 o 
   1   8   7      746.96      752.56     23.38 o 
   2   8   7       22.77       25.84      3.08 o 
   3   8   7       26.92       24.92      3.08 o 
   4   8   7       12.02       12.45      2.06 o 
   5   8   7       70.98       79.07      5.23 o 
   6   8   7       76.80       91.99      5.23 o 
   7   8   7       85.23       99.99      5.23 o 
   8   8   7      176.88      171.68      6.46 o 
 -10   9   7      147.76      162.45      6.46 o 
  -9   9   7      932.48      907.62     27.07 o 
  -8   9   7       83.89       76.30      4.92 o 
  -7   9   7        4.72        4.31      2.46 o 
  -6   9   7       74.70       60.30      4.62 o 
  -5   9   7      156.54      155.07      7.08 o 
  -4   9   7        1.87        5.54      2.46 o 
  -3   9   7      363.88      341.21     12.00 o 
  -2   9   7       56.81       53.23      4.31 o 
  -1   9   7       53.27       55.07      4.31 o 
   0   9   7      130.95      139.68      6.46 o 
   1   9   7      146.63      152.91      6.77 o 
   2   9   7       93.03      103.07      5.23 o 
   3   9   7        9.10       11.08      2.46 o 
   6   9   7      279.19      325.51     10.77 o 
  -9  10   7        7.26        7.82      2.31 o 
  -8  10   7      197.99      181.22      7.08 o 
  -7  10   7       18.85       20.22      2.62 o 
  -6  10   7       47.84       44.85      4.15 o 
  -5  10   7       25.24       21.23      2.77 o 
  -4  10   7       62.43       84.92      4.92 o 
  -3  10   7      626.15      657.49     20.31 o 
  -2  10   7       56.81       80.61      4.62 o 
  -1  10   7     1442.15     1535.27     44.61 o 
   0  10   7     2210.53     2284.44     65.23 o 
   1  10   7        6.02       11.08      2.46 o 
   2  10   7      320.70      356.28     11.69 o 
   5  10   7      168.96      204.91      8.00 o 
  -7  11   7        1.96        8.92      1.85 o 
  -6  11   7       39.39       37.69      2.18 o 
  -5  11   7       77.39       95.96      3.37 o 
  -4  11   7       39.94       49.63      2.49 o 
  -3  11   7        1.68        2.15      2.00 o 
  -2  11   7        2.49        5.54      1.52 o 
  -1  11   7       39.47       37.91      2.28 o 
   0  11   7        0.00       -0.26      1.25 o 
   1  11   7       99.04       91.11      6.61 o 
   2  11   7       58.98       78.46      4.92 o 
 -15   0   8        5.45        4.00      2.77 o 
 -14   0   8     1177.57     1214.86     32.77 o 
 -13   0   8      110.82      121.62      5.54 o 
 -12   0   8      168.44      161.76      5.61 o 
 -11   0   8     1552.21     1466.45     50.67 o 
 -10   0   8        2.47        2.30      2.19 o 
  -9   0   8        5.31        5.56      2.16 o 
  -8   0   8       13.49       15.56      2.43 o 
  -7   0   8      136.50      128.39      5.82 o 
  -6   0   8       50.08       45.84      2.68 o 
  -5   0   8      771.80      740.91     14.66 o 
  -4   0   8      656.20      611.41     12.30 o 
  -3   0   8       77.91       86.24      3.34 o 
  -2   0   8     1137.34     1051.58     16.98 o 
  -1   0   8      928.19      896.05     14.61 o 
   0   0   8       23.93       17.51      2.17 o 
   1   0   8      947.71      851.20     13.93 o 
   2   0   8       27.82       22.83      1.78 o 
   3   0   8      592.87      549.69     11.07 o 
   4   0   8      466.65      452.33     11.50 o 
   5   0   8     2007.15     1878.52     49.05 o 
   6   0   8       96.02      103.50      6.46 o 
   7   0   8      292.87      269.21      7.61 o 
   8   0   8      778.43      751.44     13.31 o 
   9   0   8       58.88       67.45      3.24 o 
  10   0   8        3.10        4.92      2.15 o 
 -15   1   8       52.28       50.36      9.38 o 
 -14   1   8      110.81      122.73      4.46 o 
 -13   1   8      131.46      146.48      5.30 o 
 -12   1   8       34.78       39.96      2.84 o 
 -11   1   8       25.29       25.87      1.80 o 
 -10   1   8      245.19      247.09      4.75 o 
  -9   1   8        2.03        1.83      1.45 o 
  -8   1   8      272.11      269.85      4.73 o 
  -7   1   8       62.07       64.60      2.18 o 
  -6   1   8      378.03      363.40      5.67 o 
  -5   1   8       82.02       78.02      2.29 o 
  -4   1   8       13.88       19.00      1.33 o 
  -3   1   8      323.04      301.86      5.05 o 
  -2   1   8      247.30      240.32      4.24 o 
  -1   1   8      318.24      311.38      4.69 o 
   0   1   8       43.14       45.18      1.76 o 
   1   1   8       18.40       22.78      1.48 o 
   2   1   8      153.33      145.68      3.07 o 
   3   1   8       22.84       21.51      1.52 o 
   4   1   8      334.39      295.32      4.82 o 
   5   1   8       90.40       95.94      3.76 o 
   6   1   8        1.87        5.70      1.32 o 
   7   1   8      224.54      239.11      5.86 o 
   8   1   8       24.30       27.83      1.87 o 
   9   1   8      386.13      387.15      6.54 o 
  10   1   8      210.80      224.19      5.66 o 
 -15   2   8       23.45       21.43      2.14 o 
 -14   2   8      135.66      154.75      6.46 o 
 -13   2   8      106.03      112.34      4.77 o 
 -12   2   8        6.27        6.35      2.77 o 
 -11   2   8        2.10        4.45      2.38 o 
 -10   2   8       14.79       16.36      2.65 o 
  -9   2   8       78.99       74.92      3.62 o 
  -8   2   8       42.45       44.83      3.01 o 
  -7   2   8       32.54       30.80      2.62 o 
  -6   2   8        1.52        2.89      1.98 o 
  -5   2   8       26.65       22.92      2.38 o 
  -4   2   8        7.37        9.07      1.71 o 
  -3   2   8     1114.80     1045.56     17.08 o 
  -2   2   8      746.86      723.72     12.28 o 
  -1   2   8      608.46      624.61     10.80 o 
   0   2   8     1120.72     1063.95     17.30 o 
   1   2   8      213.33      207.09      3.84 o 
   2   2   8      105.78      100.55      2.64 o 
   3   2   8       48.03       47.57      1.87 o 
   4   2   8     1056.04     1012.83     13.18 o 
   5   2   8      161.16      161.79      3.39 o 
   6   2   8      804.39      741.23      9.88 o 
   7   2   8      352.49      342.75      5.45 o 
   8   2   8      133.28      129.59      2.77 o 
   9   2   8       75.03       85.35      2.41 o 
  10   2   8        1.28        5.85      2.15 o 
 -15   3   8        2.18        4.23      1.62 o 
 -14   3   8       52.49       46.40      2.93 o 
 -13   3   8      426.69      428.98     10.44 o 
 -12   3   8        0.98        4.15      2.61 o 
 -11   3   8        7.39        2.68      2.71 o 
 -10   3   8      571.08      558.80     12.07 o 
  -9   3   8        9.38       11.02      2.52 o 
  -8   3   8      185.52      181.04      5.72 o 
  -7   3   8      915.98      898.04     17.98 o 
  -6   3   8       43.30       37.26      2.83 o 
  -5   3   8      184.64      179.81      4.55 o 
  -4   3   8      119.24      112.86      3.50 o 
  -3   3   8      368.46      361.07      6.99 o 
  -2   3   8     1037.34     1037.03     17.00 o 
  -1   3   8        2.95        2.60      1.53 o 
   0   3   8      124.44      128.29      3.65 o 
   1   3   8        2.22        3.44      1.43 o 
   2   3   8       13.08       14.27      1.57 o 
   3   3   8       89.32       90.88      2.81 o 
   4   3   8      121.51      123.43      3.20 o 
   5   3   8      153.14      134.16      3.33 o 
   6   3   8        2.36        4.18      1.59 o 
   7   3   8      119.18      121.99      3.17 o 
   8   3   8      116.44      111.25      2.82 o 
   9   3   8      354.89      361.29      5.92 o 
  10   3   8      175.08      176.91      6.77 o 
 -14   4   8        1.01        0.55      2.00 o 
 -13   4   8      608.30      641.87     25.23 o 
 -12   4   8      634.43      637.17     14.58 o 
 -11   4   8      161.31      161.58      5.98 o 
 -10   4   8      465.95      463.95     11.64 o 
  -9   4   8       10.37        6.92      2.83 o 
  -8   4   8      115.52      120.55      4.77 o 
  -7   4   8       40.64       48.54      3.54 o 
  -6   4   8       83.66       85.17      3.32 o 
  -5   4   8       15.30       21.37      2.71 o 
  -4   4   8       33.91       38.25      2.32 o 
  -3   4   8     1766.51     1715.50     27.05 o 
  -2   4   8      544.50      530.47      9.55 o 
  -1   4   8      975.90      958.10     15.90 o 
   0   4   8     1420.33     1378.82     22.03 o 
   1   4   8       49.66       48.10      2.48 o 
   2   4   8      385.40      390.26      7.39 o 
   3   4   8      179.47      173.07      3.77 o 
   4   4   8      135.07      129.18      3.19 o 
   5   4   8      738.92      726.89     11.42 o 
   6   4   8       30.23       29.29      1.91 o 
   7   4   8        4.79        7.65      1.51 o 
   8   4   8       28.83       31.46      1.48 o 
   9   4   8        0.22       -1.17      1.17 o 
 -14   5   8      343.04      367.36     12.00 o 
 -13   5   8      244.37      270.96     10.00 o 
 -12   5   8      336.38      347.05     12.61 o 
 -11   5   8        5.86        3.69      3.69 o 
 -10   5   8       25.12       32.92      4.31 o 
  -9   5   8      321.69      323.67     12.31 o 
  -8   5   8        0.39       -3.38      3.38 o 
  -7   5   8        0.91        0.45      2.06 o 
  -6   5   8        3.04        4.88      6.61 o 
  -5   5   8       99.03      103.10      4.55 o 
  -4   5   8        0.27        0.92      4.62 o 
  -3   5   8        1.47        1.51      2.31 o 
  -2   5   8       25.70       21.20      1.99 o 
  -1   5   8     1748.57     1677.11     26.57 o 
   0   5   8     1170.41     1121.69     18.24 o 
   1   5   8        8.48        7.66      1.69 o 
   2   5   8      311.98      305.35      5.44 o 
   3   5   8       14.85       19.39      1.64 o 
   4   5   8       14.99       17.72      1.68 o 
   5   5   8        0.57        2.82      1.51 o 
   6   5   8      461.74      487.05      8.48 o 
   7   5   8       26.40       29.79      1.73 o 
   8   5   8      317.53      349.40      5.73 o 
   9   5   8      420.07      431.85      7.57 o 
 -13   6   8        3.08        3.08      2.46 o 
 -12   6   8       75.95       77.53      5.23 o 
 -11   6   8      672.51      666.41     20.92 o 
 -10   6   8      118.62      119.68      6.77 o 
  -9   6   8      452.13      454.43     15.69 o 
  -8   6   8        7.32        9.49      2.22 o 
  -7   6   8       25.73       22.15      2.58 o 
  -6   6   8      120.23      134.85      4.89 o 
  -5   6   8       31.80       39.07      2.93 o 
  -4   6   8      654.35      647.96     14.79 o 
  -3   6   8      300.27      274.08      7.50 o 
  -2   6   8       98.38      122.97      5.08 o 
  -1   6   8      227.42      221.06      6.53 o 
   0   6   8       11.52        8.03      3.54 o 
   1   6   8      106.33      103.97      7.23 o 
   2   6   8       42.05       48.65      4.00 o 
   3   6   8      111.01      114.85      3.19 o 
   4   6   8      463.38      461.69      7.73 o 
   5   6   8      283.12      291.89      5.42 o 
   6   6   8      323.02      344.11      6.04 o 
   7   6   8       71.38       78.34      2.72 o 
   8   6   8      248.74      260.23      6.31 o 
 -11   7   8        6.34        9.54      3.08 o 
 -10   7   8      108.97      106.76      5.85 o 
  -9   7   8      191.99      208.29      8.61 o 
  -8   7   8       74.55       66.97      3.37 o 
  -7   7   8      247.44      285.62      7.50 o 
  -6   7   8      625.07      607.01     13.71 o 
  -5   7   8        8.92       10.55      2.28 o 
  -4   7   8      746.31      788.21     17.40 o 
  -3   7   8      238.34      228.29      6.53 o 
  -2   7   8       32.30       36.34      4.62 o 
  -1   7   8       18.44       14.94      2.18 o 
   0   7   8      348.99      366.63     10.31 o 
   1   7   8      273.00      271.51     11.08 o 
   2   7   8       40.07       40.71      2.71 o 
   3   7   8      306.58      344.28     12.00 o 
   4   7   8       13.79       17.06      2.18 o 
   5   7   8       83.51       91.28      3.08 o 
   6   7   8       51.37       44.97      2.58 o 
   7   7   8      207.25      207.69      5.33 o 
  -9   8   8       36.19       48.30      3.69 o 
  -8   8   8        8.47       10.46      2.46 o 
  -7   8   8       17.79       27.38      3.38 o 
  -6   8   8       98.44       95.99      5.54 o 
  -5   8   8       97.08      103.38      5.85 o 
  -4   8   8      272.95      273.83     10.15 o 
  -3   8   8       18.37       21.54      3.08 o 
  -2   8   8      381.76      439.66     14.77 o 
  -1   8   8      124.99      136.91      6.46 o 
   0   8   8       11.69       14.15      2.77 o 
   1   8   8      321.43      352.59     12.00 o 
   2   8   8        0.47       -2.15      2.15 o 
   3   8   8        6.79        2.46      2.15 o 
   4   8   8      168.31      162.45      6.77 o 
  -8   9   8       80.95       73.23      4.00 o 
  -7   9   8        1.13        1.54      2.15 o 
  -6   9   8      199.93      211.37      8.00 o 
  -5   9   8       10.13        9.54      2.46 o 
  -4   9   8       15.29       12.61      2.77 o 
  -3   9   8       31.10       40.61      3.38 o 
  -2   9   8       47.38       42.15      3.38 o 
  -1   9   8        1.22        5.23      2.15 o 
   0   9   8       49.23       57.53      4.00 o 
   1   9   8       62.72       67.99      4.31 o 
   2   9   8       20.54       20.61      2.46 o 
   3   9   8      172.80      169.83      6.46 o 
  -6  10   8        0.38        1.54      1.85 o 
  -5  10   8       51.79       57.84      3.69 o 
  -4  10   8       12.75       17.54      2.46 o 
  -3  10   8      387.28      387.97     12.61 o 
  -2  10   8       56.89       57.53      3.69 o 
  -1  10   8       59.41       46.15      3.38 o 
   0  10   8       45.88       54.77      3.69 o 
 -13   1   9      220.37      231.98      8.92 o 
 -12   1   9      185.91      190.85     11.08 o 
 -11   1   9       17.08       16.59      2.44 o 
 -10   1   9        3.02        4.75      2.31 o 
  -9   1   9     1661.68     1676.62     28.24 o 
  -8   1   9      165.49      161.31      4.42 o 
  -7   1   9      467.98      469.81      9.37 o 
  -6   1   9     1614.11     1622.44     25.67 o 
  -5   1   9       99.58       97.72      3.54 o 
  -4   1   9      838.41      853.59     14.00 o 
  -3   1   9      116.86      116.80      2.97 o 
  -2   1   9      159.60      157.36      3.43 o 
  -1   1   9       25.93       26.57      1.71 o 
   0   1   9       43.55       44.89      1.76 o 
   1   1   9       61.23       62.30      2.11 o 
   2   1   9        1.76        1.35      1.40 o 
   3   1   9       23.89       22.99      1.96 o 
   4   1   9       25.44       29.35      2.00 o 
   5   1   9      135.39      130.09      3.42 o 
   6   1   9       75.59       72.96      2.89 o 
   7   1   9      114.82      103.86      2.75 o 
   8   1   9       24.29       27.10      2.17 o 
 -13   2   9        0.33        1.06      1.70 o 
 -12   2   9       18.03       14.53      3.08 o 
 -11   2   9       60.67       60.99      4.31 o 
 -10   2   9       58.64       61.76      4.46 o 
  -9   2   9      218.76      217.26      6.52 o 
  -8   2   9      236.79      230.51      5.91 o 
  -7   2   9      263.93      252.44      6.31 o 
  -6   2   9       92.94       84.85      3.76 o 
  -5   2   9      582.92      558.10     12.25 o 
  -4   2   9       61.76       60.21      3.11 o 
  -3   2   9       63.78       71.39      2.65 o 
  -2   2   9       32.58       35.01      2.03 o 
  -1   2   9        9.55        9.14      1.63 o 
   0   2   9       28.67       34.52      2.87 o 
   1   2   9      121.44      125.62      3.03 o 
   2   2   9      527.84      519.79     10.82 o 
   3   2   9      616.96      607.77      9.68 o 
   4   2   9      560.81      557.92      8.05 o 
   5   2   9      857.97      840.20     14.92 o 
   6   2   9      278.33      287.46      6.09 o 
   7   2   9      142.66      150.72      3.79 o 
   8   2   9       56.17       64.83      2.23 o 
 -13   3   9      110.31      107.96      9.38 o 
 -12   3   9       35.80       39.19      3.08 o 
 -11   3   9      166.09      163.30      5.43 o 
 -10   3   9       97.45       97.84      4.46 o 
  -9   3   9        2.67        1.57      2.36 o 
  -8   3   9     1334.99     1337.24     28.06 o 
  -7   3   9      406.19      397.09      8.81 o 
  -6   3   9       66.59       63.23      3.28 o 
  -5   3   9      234.37      246.63      6.24 o 
  -4   3   9       45.51       41.57      2.28 o 
  -3   3   9      558.77      544.56      9.56 o 
  -2   3   9       96.97       95.38      3.16 o 
  -1   3   9      364.71      372.18     10.39 o 
   0   3   9        5.40        2.56      1.51 o 
   1   3   9       73.91       74.59      2.50 o 
   2   3   9      746.73      742.71     13.32 o 
   3   3   9      156.35      150.53      3.61 o 
   4   3   9       19.59       18.91      1.68 o 
   5   3   9       18.99       23.48      2.04 o 
   6   3   9      148.72      160.20      4.18 o 
   7   3   9       45.42       48.70      2.19 o 
   8   3   9        3.92        6.77      2.15 o 
 -13   4   9       16.61       17.81      1.84 o 
 -12   4   9      183.92      184.23      5.33 o 
 -11   4   9       35.13       34.42      2.71 o 
 -10   4   9       45.41       50.62      3.54 o 
  -9   4   9        7.30       10.17      2.49 o 
  -8   4   9       18.43       17.46      6.46 o 
  -7   4   9       14.29       12.10      2.46 o 
  -6   4   9       65.88       76.25      4.46 o 
  -5   4   9       21.26       19.72      1.90 o 
  -4   4   9      380.45      365.35      7.19 o 
  -3   4   9      139.70      152.12      3.94 o 
  -2   4   9      274.52      259.85      6.17 o 
  -1   4   9       90.05       80.12      2.93 o 
   0   4   9        2.63        1.85      1.51 o 
   1   4   9        0.86        2.42      1.65 o 
   2   4   9      106.18      103.24      2.92 o 
   3   4   9        4.20        5.88      1.46 o 
   4   4   9       25.44       26.71      1.73 o 
   5   4   9       21.26       22.50      1.59 o 
   6   4   9       12.20       14.08      1.33 o 
   7   4   9       69.70       66.65      2.04 o 
 -12   5   9        2.02        0.41      1.62 o 
 -11   5   9      121.99      119.45      4.24 o 
 -10   5   9       21.96       21.83      2.92 o 
  -9   5   9       93.43       84.22      4.02 o 
  -8   5   9      298.67      314.15      8.27 o 
  -7   5   9       81.93       84.46      4.12 o 
  -6   5   9       21.78       27.57      2.25 o 
  -5   5   9      488.41      506.18     11.33 o 
  -4   5   9       24.05       18.37      2.07 o 
  -3   5   9        2.98        4.91      1.71 o 
  -2   5   9       12.98       13.52      1.83 o 
  -1   5   9       15.66       15.48      1.89 o 
   0   5   9      432.02      429.71      8.34 o 
   1   5   9       58.37       62.84      2.78 o 
   2   5   9        2.09        0.45      1.47 o 
   3   5   9      277.27      288.48      5.26 o 
   4   5   9       18.11       18.33      1.60 o 
   5   5   9       91.35      102.09      3.38 o 
   6   5   9        7.59        6.90      1.13 o 
 -11   6   9       22.11       27.69      3.08 o 
 -10   6   9       21.73       16.31      4.62 o 
  -9   6   9        7.12        4.77      2.18 o 
  -8   6   9      280.21      287.96     11.23 o 
  -7   6   9        0.12       -1.58      1.58 o 
  -6   6   9        3.42        1.97      1.71 o 
  -5   6   9       13.73       14.62      2.50 o 
  -4   6   9       91.46      106.40      3.49 o 
  -3   6   9        0.16       -1.53      1.53 o 
  -2   6   9       28.22       33.44      2.13 o 
  -1   6   9        9.73       16.40      1.78 o 
   0   6   9       51.14       50.69      2.31 o 
   1   6   9      146.34      159.03      4.02 o 
   2   6   9       96.66      100.84      3.19 o 
   3   6   9      463.83      480.94      8.94 o 
   4   6   9      340.85      350.82      5.92 o 
   5   6   9       41.98       48.82      2.07 o 
  -9   7   9      367.18      343.97     11.69 o 
  -8   7   9       14.59       12.31      3.08 o 
  -7   7   9      138.03      152.73      4.67 o 
  -6   7   9      383.72      385.90     12.31 o 
  -5   7   9       35.52       38.83      2.61 o 
  -4   7   9       43.34       50.88      4.92 o 
  -3   7   9        0.36       -0.24      1.47 o 
  -2   7   9        1.46        0.21      1.69 o 
  -1   7   9      167.83      171.20      4.14 o 
   0   7   9       41.43       51.66      2.42 o 
   1   7   9        6.05        6.72      1.47 o 
   2   7   9        3.44        2.71      1.62 o 
   3   7   9      257.18      287.07      6.96 o 
   4   7   9       85.11       79.07      4.31 o 
  -7   8   9        6.26        2.46      2.15 o 
  -6   8   9       25.72       25.23      2.77 o 
  -5   8   9       39.15       59.69      4.00 o 
  -4   8   9       61.37       59.07      4.31 o 
  -3   8   9       21.40       25.23      2.77 o 
  -2   8   9      149.84      164.91      6.77 o 
  -1   8   9      155.26      178.14      7.08 o 
   0   8   9        0.60       -0.15      1.52 o 
   1   8   9        7.97       10.44      1.62 o 
   2   8   9      240.21      258.13      8.92 o 
  -4   9   9       49.31       60.92      3.69 o 
  -3   9   9      167.95      188.29      7.08 o 
  -2   9   9      206.33      247.98      8.61 o 
  -1   9   9      355.35      376.28     12.00 o 
 -10   0  10      477.43      508.58     16.31 o 
  -9   0  10        1.10        4.92      3.38 o 
  -8   0  10       44.86       48.30      4.62 o 
  -7   0  10      315.29      328.90     12.00 o 
  -6   0  10       33.55       40.61      4.31 o 
  -5   0  10     1089.49     1147.91     34.46 o 
  -4   0  10      906.71     1001.16     30.46 o 
  -3   0  10      240.37      254.13      9.85 o 
  -2   0  10       10.21        7.69      3.08 o 
  -1   0  10      235.34      258.19      7.07 o 
   0   0  10       12.44       18.24      2.39 o 
   1   0  10      464.97      469.89     13.54 o 
   2   0  10       87.44       90.81      5.85 o 
   3   0  10      266.01      256.71      6.85 o 
   4   0  10      704.59      726.97     15.66 o 
   5   0  10      680.26      658.24     14.14 o 
 -11   1  10       18.58       26.15      3.38 o 
 -10   1  10        3.89        5.23      3.08 o 
  -9   1  10        0.26       -3.08      3.08 o 
  -8   1  10       35.77       37.84      4.31 o 
  -7   1  10       16.14       24.00      4.00 o 
  -6   1  10      278.08      306.75     11.38 o 
  -5   1  10      175.24      200.85      6.20 o 
  -4   1  10      133.01      134.55      4.89 o 
  -3   1  10        1.30       -1.70      2.06 o 
  -2   1  10      236.69      251.14      5.68 o 
  -1   1  10      345.48      343.55      7.10 o 
   0   1  10       94.44       94.86      3.46 o 
   1   1  10      335.71      332.62      5.92 o 
   2   1  10       60.39       64.70      2.46 o 
   3   1  10        5.02        6.14      1.46 o 
   4   1  10        6.30        8.15      1.42 o 
   5   1  10      264.25      273.18      5.50 o 
 -11   2  10       74.56       91.69      5.23 o 
 -10   2  10       31.75       43.07      4.00 o 
  -9   2  10        9.57       12.31      3.38 o 
  -8   2  10       23.57       30.77      4.00 o 
  -7   2  10       63.41       70.76      5.85 o 
  -6   2  10      281.94      311.67     11.69 o 
  -5   2  10        7.70        9.54      3.38 o 
  -4   2  10       95.10       97.22      6.15 o 
  -3   2  10      332.56      345.36     14.61 o 
  -2   2  10        0.34        1.80      2.06 o 
  -1   2  10       18.40       23.84      2.58 o 
   0   2  10        4.36        4.31      2.18 o 
   1   2  10       32.13       40.77      2.25 o 
   2   2  10       76.57       76.31      2.90 o 
   3   2  10       30.73       34.09      2.01 o 
   4   2  10      229.56      246.13      6.09 o 
   5   2  10      285.41      281.32      5.56 o 
 -11   3  10       24.14       21.54      3.08 o 
 -10   3  10       53.13       60.30      4.92 o 
  -9   3  10      110.01      130.14      6.77 o 
  -8   3  10       33.09       34.12      2.44 o 
  -7   3  10       16.29       16.41      2.05 o 
  -6   3  10        5.84        7.11      1.92 o 
  -5   3  10       89.91      108.40      8.15 o 
  -4   3  10        2.93        2.90      1.49 o 
  -3   3  10        1.10        1.14      1.69 o 
  -2   3  10      918.30      947.08     16.33 o 
  -1   3  10      100.46      106.15      3.12 o 
   0   3  10        7.94       10.06      2.18 o 
   1   3  10      154.28      164.46      5.23 o 
   2   3  10       26.66       31.57      2.29 o 
   3   3  10      447.55      455.38      8.85 o 
   4   3  10       40.60       42.34      2.01 o 
   5   3  10       20.52       23.08      2.46 o 
 -10   4  10      646.82      646.72     19.69 o 
  -9   4  10       58.81       63.17      3.38 o 
  -8   4  10        0.47       -1.08      1.70 o 
  -7   4  10      338.10      364.08     16.31 o 
  -6   4  10       17.56       26.22      4.00 o 
  -5   4  10       13.02       16.58      6.00 o 
  -4   4  10       39.06       41.25      2.12 o 
  -3   4  10      223.37      255.22      7.36 o 
  -2   4  10       31.54       34.15      1.99 o 
  -1   4  10       88.62       83.96      2.81 o 
   0   4  10       68.96       86.59      2.81 o 
   1   4  10       36.06       39.34      2.07 o 
   2   4  10       74.10       87.94      6.61 o 
   3   4  10      133.97      141.42      4.46 o 
   4   4  10        0.96        1.93      1.62 o 
  -9   5  10       16.59        8.79      1.70 o 
  -8   5  10       11.76       18.02      2.06 o 
  -7   5  10       29.38       27.47      2.28 o 
  -6   5  10        5.72        6.73      1.92 o 
  -5   5  10        0.33        1.49      1.47 o 
  -4   5  10      273.62      296.94      6.46 o 
  -3   5  10      661.32      676.75     11.96 o 
  -2   5  10      111.92      129.66      5.04 o 
  -1   5  10      318.09      360.06      6.86 o 
   0   5  10      208.59      210.15      4.54 o 
   1   5  10       77.76       82.71      2.91 o 
   2   5  10      132.52      156.62      5.43 o 
   3   5  10       19.24       24.92      2.77 o 
  -7   6  10       89.84       97.85      6.46 o 
  -6   6  10        0.55       -1.52      1.52 o 
  -5   6  10      111.74      126.06      4.40 o 
  -4   6  10      263.50      269.18      6.09 o 
  -3   6  10       11.06       12.91      1.53 o 
  -2   6  10       39.68       44.25      2.01 o 
  -1   6  10       42.67       45.44      2.17 o 
   0   6  10      420.84      437.76      7.99 o 
   1   6  10       18.42       19.63      1.84 o 
  -3   7  10       49.66       48.55      2.49 o 
  -2   7  10       44.29       43.62      2.28 o 
  -1   7  10       15.16       20.61      2.46 o 
  -6   1  11        7.50        4.31      2.46 o 
  -5   1  11      265.89      282.75      9.85 o 
  -4   1  11      347.84      396.59     12.92 o 
  -3   1  11       22.12       28.00      3.08 o 
  -2   1  11        5.21        5.85      2.77 o 
  -1   1  11      257.41      278.13      9.85 o 
   0   1  11       12.29       10.15      2.77 o 
  -6   2  11      357.45      404.59     13.23 o 
  -5   2  11      350.65      387.05     12.61 o 
  -4   2  11      173.86      208.60      8.00 o 
  -3   2  11        1.99        7.08      2.77 o 
  -2   2  11        2.29        1.54      2.46 o 
  -1   2  11       92.88      101.53      5.23 o 
   0   2  11       23.15       29.84      3.08 o 
  -6   3  11      305.38      297.21     10.15 o 
  -5   3  11      114.25      131.99      5.85 o 
  -4   3  11       13.11       11.08      2.77 o 
  -3   3  11       54.20       53.23      4.00 o 
  -2   3  11       42.53       47.38      4.00 o 
  -1   3  11       77.43       96.61      4.92 o 
                                                 
